# Supplementary material for: Dynamics and disorder: on the stability of pyrazinamide polymorphs
Source: Acta Crystallogr B Struct Sci Cryst Eng Mater. 2022 Jun 1;78(Pt 3):416–24. doi: 10.1107/S2052520622004577 (PMC9254588; doi:10.1107/S2052520622004577)
Supplement: Supplementary file 1 [file b-78-00416-sup1.cif]

data_alpha10K
#==============================================================================

# PROCESSING SUMMARY (IUCr Office Use Only)

_journal_date_recd_electronic      2022-02-11
_journal_date_to_coeditor         ?
_journal_date_from_coeditor       ?
_journal_date_accepted     ?
_journal_date_printers_first      ?
_journal_date_printers_final      ?
_journal_date_proofs_out          ?
_journal_date_proofs_in           ?
_journal_coeditor_name            ?
_journal_coeditor_code      SO5076
_journal_coeditor_notes
; ?
;
_journal_paper_category      FA
_journal_techeditor_code      ?
_iucr_compatibility_tag          ACTA95
_journal_techeditor_notes  
;
;
_journal_coden_ASTM               ?
_journal_name_full                ?
_journal_year                     ?
_journal_volume                   ?
_journal_issue                    ?
_journal_page_first               ?
_journal_page_last                ?
_journal_suppl_publ_number        ?
_journal_suppl_publ_pages         ?

#==============================================================================

#=======================================================================

# 5. CHEMICAL DATA

_chemical_name_systematic
; ?
;
_chemical_name_common                    'Pyrazinamide'
_chemical_formula_moiety                 ?
_chemical_formula_structural             ?
_chemical_formula_analytical             ?
_chemical_formula_iupac                  ?
_chemical_formula_sum                    'C5 H5 N3 O1'
_chemical_formula_weight                 123.1
_chemical_melting_point                  ?
_chemical_compound_source                ?
_chemical_absolute_configuration         .

#=======================================================================

# 6. CRYSTAL DATA

_symmetry_cell_setting                   monoclinic
_symmetry_space_group_name_H-M           'P 1 21/n 1'
_symmetry_space_group_name_Hall          '-P 2yabc'
_symmetry_Int_Tables_number              14

loop_
 _space_group_symop_id
 _space_group_symop_operation_xyz
 1   x,y,z
 2   -x+1/2,y+1/2,-z+1/2
 3   -x,-y,-z
 4   x+1/2,-y+1/2,z+1/2

_cell_length_a                           3.5885(9)
_cell_length_b                           6.7605(17)
_cell_length_c                           22.434(6)
_cell_angle_alpha                        90
_cell_angle_beta                         92.748(8)
_cell_angle_gamma                        90
_cell_volume                             543.6(2)

loop_
 _twin_individual_id
 _twin_individual_mass_fraction_refined
 _twin_individual_twin_matrix_11
 _twin_individual_twin_matrix_12
 _twin_individual_twin_matrix_13
 _twin_individual_twin_matrix_21
 _twin_individual_twin_matrix_22
 _twin_individual_twin_matrix_23
 _twin_individual_twin_matrix_31
 _twin_individual_twin_matrix_32
 _twin_individual_twin_matrix_33
 ? ? ? ? ? ? ? ? ? ? ?

_cell_formula_units_Z                    4

_cell_measurement_reflns_used            9779
_cell_measurement_theta_min              3.15
_cell_measurement_theta_max              36.22
_cell_measurement_temperature            10
_cell_special_details
; ?
;

_exptl_crystal_density_diffrn            1.5042
_exptl_crystal_density_meas              ?
_exptl_crystal_density_method            ?
_exptl_crystal_F_000                     256

_exptl_absorpt_coefficient_mu            0.112
_exptl_crystal_description               'prism'
_exptl_crystal_size_max                  ?
_exptl_crystal_size_mid                  ?
_exptl_crystal_size_min                  ?
_exptl_crystal_size_rad                  ?
_exptl_crystal_colour                    'colorless'
_exptl_absorpt_correction_type           ?
_exptl_absorpt_process_details           ?
_exptl_absorpt_correction_T_min          ?
_exptl_absorpt_correction_T_max          ?
loop_
 _exptl_crystal_face_index_h
 _exptl_crystal_face_index_k
 _exptl_crystal_face_index_l
 _exptl_crystal_face_perp_dist
 ? ? ? ?

#=======================================================================

# 7. EXPERIMENTAL DATA

_exptl_special_details                   ?

_diffrn_ambient_temperature              10
_diffrn_source                           ?
_diffrn_source_power                     ?
_diffrn_source_voltage                   ?
_diffrn_source_current                   ?
_diffrn_radiation_type                   'Mo K\a'
_diffrn_radiation_source                 'X-ray tube'
_diffrn_radiation_wavelength             0.71073
_diffrn_radiation_monochromator          graphite
_diffrn_measurement_device               'four-circle diffractometer'
_diffrn_measurement_device_type          'Bruker CCD'
_diffrn_detector                         ?
_diffrn_detector_area_resol_mean         ?
_diffrn_measurement_method               'Bruker CCD'
_diffrn_measurement_specimen_support     ?

_diffrn_reflns_number                    9779
_diffrn_reflns_theta_min                 3.15
_diffrn_reflns_theta_max                 36.22
_diffrn_reflns_theta_full                35.75
_diffrn_measured_fraction_theta_max      0.95
_diffrn_measured_fraction_theta_full     0.98
_diffrn_reflns_av_R_equivalents          0.048
_diffrn_reflns_av_unetI/netI             0.0496
_diffrn_reflns_limit_h_min               -5
_diffrn_reflns_limit_h_max               4
_diffrn_reflns_limit_k_min               -10
_diffrn_reflns_limit_k_max               10
_diffrn_reflns_limit_l_min               -35
_diffrn_reflns_limit_l_max               36
_diffrn_reflns_reduction_process         ?

_diffrn_standards_number                 ?
_diffrn_standards_interval_count         ?
_diffrn_standards_interval_time          ?
_diffrn_standards_decay_%                ?
loop_
_diffrn_standard_refln_index_h
_diffrn_standard_refln_index_k
_diffrn_standard_refln_index_l
  ? ? ?

_diffrn_radiation_probe                  X-ray

#=======================================================================

# 8. REFINEMENT DATA

_refine_special_details
; ?
;

_reflns_number_total                     2486
_reflns_number_gt                        1669
_reflns_threshold_expression             'I>3\s(I)'

_refine_ls_structure_factor_coef         F
_refine_ls_R_factor_gt                   0.0432
_refine_ls_wR_factor_gt                  0.0479
_refine_ls_R_factor_all                  0.0773
_refine_ls_wR_factor_ref                 0.0502
_refine_ls_goodness_of_fit_ref           1.72
_refine_ls_goodness_of_fit_gt            2.03
_refine_ls_restrained_S_gt               ?
_refine_ls_restrained_S_all              ?
_refine_ls_number_reflns                 2486
_refine_ls_number_parameters             82
_refine_ls_number_restraints             0
_refine_ls_number_constraints            0
_refine_ls_weighting_scheme              sigma
_refine_ls_weighting_details             'w=1/(\s^2^(F)+0.0001F^2^)'
_refine_ls_hydrogen_treatment            'constr'
_refine_ls_shift/su_max                  0.0086
_refine_ls_shift/su_mean                 0.0012
_refine_diff_density_max                 0.70
_refine_diff_density_min                 -0.37
_refine_ls_extinction_method             'none'
_refine_ls_extinction_coef               ?
_refine_ls_extinction_expression         ?
_refine_ls_abs_structure_details         ?
_refine_ls_abs_structure_Flack           ?
_refine_ls_abs_structure_Rogers          ?

loop_
 _atom_type_symbol
 _atom_type_scat_dispersion_real
 _atom_type_scat_dispersion_imag
 _atom_type_scat_source
 C    0.0033  0.0016
 'International Tables Vol C tables 4.2.6.8 and 6.1.1.1'
 H    0.0000  0.0000
 'International Tables Vol C tables 4.2.6.8 and 6.1.1.1'
 N    0.0061  0.0033
 'International Tables Vol C tables 4.2.6.8 and 6.1.1.1'
 O    0.0106  0.0060
 'International Tables Vol C tables 4.2.6.8 and 6.1.1.1'

_computing_data_collection               ?
_computing_cell_refinement               ?
_computing_data_reduction                ?
_computing_structure_solution            ?
_computing_structure_refinement          ?
_computing_molecular_graphics            ?
_computing_publication_material          ?

loop_
 _restr_distance_atom_site_label_1
 _restr_distance_site_symmetry_1
 _restr_distance_atom_site_label_2
 _restr_distance_site_symmetry_2
 _restr_distance_target
 _restr_distance_target_weight_param
 ? ? ? ? ? ?

loop_
 _restr_angle_atom_site_label_1
 _restr_angle_site_symmetry_1
 _restr_angle_atom_site_label_2
 _restr_angle_site_symmetry_2
 _restr_angle_atom_site_label_3
 _restr_angle_site_symmetry_3
 _restr_angle_target
 _restr_angle_target_weight_param
 ? ? ? ? ? ? ? ?

loop_
 _restr_torsion_atom_site_label_1
 _restr_torsion_site_symmetry_1
 _restr_torsion_atom_site_label_2
 _restr_torsion_site_symmetry_2
 _restr_torsion_atom_site_label_3
 _restr_torsion_site_symmetry_3
 _restr_torsion_atom_site_label_4
 _restr_torsion_site_symmetry_4
 _restr_torsion_angle_target
 _restr_torsion_weight_param
 ? ? ? ? ? ? ? ? ? ?

loop_
 _restr_equal_distance_atom_site_label_1
 _restr_equal_distance_site_symmetry_1
 _restr_equal_distance_atom_site_label_2
 _restr_equal_distance_site_symmetry_2
 _restr_equal_distance_class_class_id
 _restr_equal_distance_class_target_weight_param
 ? ? ? ? ? ?

loop_
 _restr_equal_angle_atom_site_label_1
 _restr_equal_angle_site_symmetry_1
 _restr_equal_angle_atom_site_label_2
 _restr_equal_angle_site_symmetry_2
 _restr_equal_angle_atom_site_label_3
 _restr_equal_angle_site_symmetry_3
 _restr_equal_angle_class_class_id
 _restr_equal_angle_class_target_weight_param
 ? ? ? ? ? ? ? ?

loop_
 _restr_equal_torsion_atom_site_label_1
 _restr_equal_torsion_site_symmetry_1
 _restr_equal_torsion_atom_site_label_2
 _restr_equal_torsion_site_symmetry_2
 _restr_equal_torsion_atom_site_label_3
 _restr_equal_torsion_site_symmetry_3
 _restr_equal_torsion_atom_site_label_4
 _restr_equal_torsion_site_symmetry_4
 _restr_equal_torsion_class_class_id
 _restr_equal_torsion_class_target_weight_param
 ? ? ? ? ? ? ? ? ? ?


#=======================================================================

# 9. ATOMIC COORDINATES AND DISPLACEMENT PARAMETERS

loop_
 _atom_site_label
 _atom_site_type_symbol
 _atom_site_fract_x
 _atom_site_fract_y
 _atom_site_fract_z
 _atom_site_adp_type
 _atom_site_U_iso_or_equiv
 _atom_site_site_symmetry_multiplicity
 _atom_site_occupancy
 _atom_site_calc_flag
 _atom_site_refinement_flags
 _atom_site_disorder_assembly
 _atom_site_disorder_group
  O1 O 0.04626(17) 0.96722(10) 0.08394(3) Uani 0.00907(18) 4 1 d . . .
  N1 N 0.4338(2) 0.56610(12) 0.21265(4) Uani 0.0080(2) 4 1 d . . .
  N2 N 0.4628(2) 0.48882(12) 0.08984(3) Uani 0.0071(2) 4 1 d . . .
  N3 N 0.2338(2) 0.77105(11) 0.00877(3) Uani 0.0094(2) 4 1 d . . .
  C1 C 0.3353(2) 0.66144(13) 0.11036(4) Uani 0.0059(2) 4 1 d . . .
  C2 C 0.5534(2) 0.39283(13) 0.19177(4) Uani 0.0080(2) 4 1 d . . .
  C3 C 0.1950(2) 0.81339(12) 0.06601(3) Uani 0.0066(2) 4 1 d . . .
  C4 C 0.5700(2) 0.35444(14) 0.13091(4) Uani 0.0076(2) 4 1 d . . .
  C5 C 0.3239(2) 0.70026(14) 0.17137(4) Uani 0.0072(2) 4 1 d . . .
  H1n3 H 0.342764 0.661784 -0.001192 Uiso 0.0113 4 1 d . . .
  H2n3 H 0.150182 0.852614 -0.01873 Uiso 0.0113 4 1 d . . .
  H1c2 H 0.630481 0.291554 0.219712 Uiso 0.0096 4 1 d . . .
  H1c4 H 0.660583 0.228466 0.118164 Uiso 0.0091 4 1 d . . .
  H1c5 H 0.235047 0.826543 0.184153 Uiso 0.0086 4 1 d . . .

loop_
 _atom_site_aniso_label
 _atom_site_aniso_type_symbol
 _atom_site_aniso_U_11
 _atom_site_aniso_U_22
 _atom_site_aniso_U_33
 _atom_site_aniso_U_12
 _atom_site_aniso_U_13
 _atom_site_aniso_U_23
 O1 O 0.0118(3) 0.0069(3) 0.0086(3) 0.0031(3) 0.0010(2) -0.0001(3)
 N1 N 0.0090(4) 0.0077(3) 0.0074(4) 0.0000(3) 0.0006(3) 0.0004(3)
 N2 N 0.0074(4) 0.0063(3) 0.0078(3) 0.0003(3) 0.0008(3) 0.0003(3)
 N3 N 0.0144(4) 0.0081(4) 0.0058(4) 0.0046(3) 0.0005(3) 0.0010(3)
 C1 C 0.0055(4) 0.0056(4) 0.0065(4) -0.0004(3) 0.0007(3) 0.0005(3)
 C2 C 0.0082(4) 0.0080(4) 0.0077(4) 0.0001(3) -0.0001(3) 0.0019(3)
 C3 C 0.0060(4) 0.0066(4) 0.0072(4) -0.0001(3) 0.0006(3) 0.0005(3)
 C4 C 0.0079(4) 0.0060(4) 0.0090(4) 0.0008(3) 0.0013(3) 0.0002(3)
 C5 C 0.0071(4) 0.0070(4) 0.0074(4) 0.0001(3) 0.0011(3) -0.0005(3)

loop_
 _jana_atom_site_ADP_C_label
 _jana_atom_site_ADP_C_type_symbol
 _jana_atom_site_ADP_C_111
 _jana_atom_site_ADP_C_112
 _jana_atom_site_ADP_C_113
 _jana_atom_site_ADP_C_122
 _jana_atom_site_ADP_C_123
 _jana_atom_site_ADP_C_133
 _jana_atom_site_ADP_C_222
 _jana_atom_site_ADP_C_223
 _jana_atom_site_ADP_C_233
 _jana_atom_site_ADP_C_333
 ? ? ? ? ? ? ? ? ? ? ? ?

loop_
 _jana_atom_site_ADP_D_label
 _jana_atom_site_ADP_D_type_symbol
 _jana_atom_site_ADP_D_1111
 _jana_atom_site_ADP_D_1112
 _jana_atom_site_ADP_D_1113
 _jana_atom_site_ADP_D_1122
 _jana_atom_site_ADP_D_1123
 _jana_atom_site_ADP_D_1133
 _jana_atom_site_ADP_D_1222
 _jana_atom_site_ADP_D_1223
 _jana_atom_site_ADP_D_1233
 _jana_atom_site_ADP_D_1333
 _jana_atom_site_ADP_D_2222
 _jana_atom_site_ADP_D_2223
 _jana_atom_site_ADP_D_2233
 _jana_atom_site_ADP_D_2333
 _jana_atom_site_ADP_D_3333
 ? ? ? ? ? ? ? ? ? ? ? ? ? ? ? ? ?

loop_
 _jana_atom_site_ADP_E_label
 _jana_atom_site_ADP_E_type_symbol
 _jana_atom_site_ADP_E_11111
 _jana_atom_site_ADP_E_11112
 _jana_atom_site_ADP_E_11113
 _jana_atom_site_ADP_E_11122
 _jana_atom_site_ADP_E_11123
 _jana_atom_site_ADP_E_11133
 _jana_atom_site_ADP_E_11222
 _jana_atom_site_ADP_E_11223
 _jana_atom_site_ADP_E_11233
 _jana_atom_site_ADP_E_11333
 _jana_atom_site_ADP_E_12222
 _jana_atom_site_ADP_E_12223
 _jana_atom_site_ADP_E_12233
 _jana_atom_site_ADP_E_12333
 _jana_atom_site_ADP_E_13333
 _jana_atom_site_ADP_E_22222
 _jana_atom_site_ADP_E_22223
 _jana_atom_site_ADP_E_22233
 _jana_atom_site_ADP_E_22333
 _jana_atom_site_ADP_E_23333
 _jana_atom_site_ADP_E_33333
 ? ? ? ? ? ? ? ? ? ? ? ? ? ? ? ? ? ? ? ? ? ? ?

loop_
 _jana_atom_site_ADP_F_label
 _jana_atom_site_ADP_F_type_symbol
 _jana_atom_site_ADP_F_111111
 _jana_atom_site_ADP_F_111112
 _jana_atom_site_ADP_F_111113
 _jana_atom_site_ADP_F_111122
 _jana_atom_site_ADP_F_111123
 _jana_atom_site_ADP_F_111133
 _jana_atom_site_ADP_F_111222
 _jana_atom_site_ADP_F_111223
 _jana_atom_site_ADP_F_111233
 _jana_atom_site_ADP_F_111333
 _jana_atom_site_ADP_F_112222
 _jana_atom_site_ADP_F_112223
 _jana_atom_site_ADP_F_112233
 _jana_atom_site_ADP_F_112333
 _jana_atom_site_ADP_F_113333
 _jana_atom_site_ADP_F_122222
 _jana_atom_site_ADP_F_122223
 _jana_atom_site_ADP_F_122233
 _jana_atom_site_ADP_F_122333
 _jana_atom_site_ADP_F_123333
 _jana_atom_site_ADP_F_133333
 _jana_atom_site_ADP_F_222222
 _jana_atom_site_ADP_F_222223
 _jana_atom_site_ADP_F_222233
 _jana_atom_site_ADP_F_222333
 _jana_atom_site_ADP_F_223333
 _jana_atom_site_ADP_F_233333
 _jana_atom_site_ADP_F_333333
 ? ? ? ? ? ? ? ? ? ? ? ? ? ? ? ? ? ? ? ? ? ? ? ? ? ? ? ? ? ?


#=======================================================================

# 10. MOLECULAR GEOMETRY


loop_
 _geom_bond_atom_site_label_1
 _geom_bond_atom_site_label_2
 _geom_bond_site_symmetry_1
 _geom_bond_site_symmetry_2
 _geom_bond_distance
 _geom_bond_publ_flag
  O1 C3 . . 1.2446(11) ?
  N1 C2 . . 1.3399(13) ?
  N1 C5 . . 1.3419(13) ?
  N2 C1 . . 1.3429(13) ?
  N2 C4 . . 1.3372(13) ?
  N3 C3 . . 1.3295(12) ?
  N3 H1n3 . . 0.87 ?
  N3 H2n3 . . 0.87 ?
  C1 C3 . . 1.5002(13) ?
  C1 C5 . . 1.3961(14) ?
  C2 C4 . . 1.3940(14) ?
  C2 H1c2 . . 0.96 ?
  C4 H1c4 . . 0.96 ?
  C5 H1c5 . . 0.96 ?

loop_
 _geom_angle_atom_site_label_1
 _geom_angle_atom_site_label_2
 _geom_angle_atom_site_label_3
 _geom_angle_site_symmetry_1
 _geom_angle_site_symmetry_2
 _geom_angle_site_symmetry_3
 _geom_angle
 _geom_angle_publ_flag
  C2 N1 C5 . . . 115.97(8) ?
  C1 N2 C4 . . . 116.47(8) ?
  C3 N3 H1n3 . . . 120 ?
  C3 N3 H2n3 . . . 120 ?
  H1n3 N3 H2n3 . . . 120 ?
  N2 C1 C3 . . . 118.47(8) ?
  N2 C1 C5 . . . 121.72(8) ?
  C3 C1 C5 . . . 119.80(8) ?
  N1 C2 C4 . . . 122.33(8) ?
  N1 C2 H1c2 . . . 118.84 ?
  C4 C2 H1c2 . . . 118.84 ?
  O1 C3 N3 . . . 123.95(8) ?
  O1 C3 C1 . . . 119.55(7) ?
  N3 C3 C1 . . . 116.49(7) ?
  N2 C4 C2 . . . 121.60(8) ?
  N2 C4 H1c4 . . . 119.2 ?
  C2 C4 H1c4 . . . 119.2 ?
  N1 C5 C1 . . . 121.88(9) ?
  N1 C5 H1c5 . . . 119.06 ?
  C1 C5 H1c5 . . . 119.06 ?

loop_
 _geom_torsion_atom_site_label_1
 _geom_torsion_atom_site_label_2
 _geom_torsion_atom_site_label_3
 _geom_torsion_atom_site_label_4
 _geom_torsion_site_symmetry_1
 _geom_torsion_site_symmetry_2
 _geom_torsion_site_symmetry_3
 _geom_torsion_site_symmetry_4
 _geom_torsion
 _geom_torsion_publ_flag
 ? ? ? ? ? ? ? ? ? ?

loop_
 _geom_hbond_atom_site_label_D
 _geom_hbond_atom_site_label_H
 _geom_hbond_atom_site_label_A
 _geom_hbond_site_symmetry_D
 _geom_hbond_site_symmetry_H
 _geom_hbond_site_symmetry_A
 _geom_hbond_distance_DH
 _geom_hbond_distance_HA
 _geom_hbond_distance_DA
 _geom_hbond_angle_DHA
 _geom_hbond_publ_flag
  N3 H1n3 N2 . . 3_665   0.87   2.37   3.0655(14)   137.28 ?
  N3 H2n3 O1 . . 3_575   0.87   2.01   2.8752(14)   178.06 ?
  C4 H1c4 O1 . . 1_645   0.96   2.39   3.3252(16)   163.66 ?


#=======================================================================

# 11. STRUCTURE-FACTOR LIST

loop_
 _refln_index_h
 _refln_index_k
 _refln_index_l
 _refln_F_squared_calc
 _refln_F_squared_meas
 _refln_F_squared_sigma
 _refln_observed_status
   2   0   0  202.39  213.72    5.27 o
   4   0   0   39.74   47.32    3.78 o
   1   1   0 8689.61 9509.97   95.92 o
   2   1   0  418.03  456.16    6.66 o
   3   1   0   89.15   91.45    2.09 o
   4   1   0   35.82   45.43    2.39 o
   5   1   0    5.59    3.18    2.78 <
   0   2   0   18.97    4.57    0.60 o
   1   2   0  222.51  246.22    3.18 o
   2   2   0 2449.80 2680.03   42.94 o
   3   2   0  307.25  322.07    5.86 o
   4   2   0   11.37    9.64    2.29 o
   5   2   0    3.38    2.09    4.77 <
   1   3   0    5.55    6.46    0.70 o
   2   3   0   69.68   74.75    1.69 o
   3   3   0  617.08  648.41   14.02 o
   4   3   0   38.13   39.96    3.28 o
   5   3   0   26.16   22.37    4.77 o
   0   4   0  135.85  131.91    4.27 o
   1   4   0    1.56    0.50    0.60 <
   2   4   0    3.35    4.97    0.80 o
   3   4   0   29.19   29.42    1.89 o
   4   4   0   75.02   74.85    4.77 o
   5   4   0   38.52   30.22    5.57 o
   1   5   0   93.91   89.26    2.68 o
   2   5   0  112.54  113.42    2.49 o
   3   5   0   94.06   92.54    3.48 o
   4   5   0    9.48    5.47    3.58 <
   5   5   0  111.17  114.41    7.36 o
   0   6   0  188.04  181.81    6.06 o
   1   6   0   92.67   96.02    2.58 o
   2   6   0    0.15    0.80    0.99 <
   3   6   0   22.88   20.87    2.09 o
   4   6   0    6.15    3.68    4.17 <
   5   6   0  117.78  116.60   11.23 o
   1   7   0   26.35   28.33    2.09 o
   2   7   0    7.31    7.65    1.49 o
   3   7   0   28.60   34.19    2.78 o
   4   7   0  104.05  115.11    9.24 o
   0   8   0   11.11    9.54    2.88 o
   1   8   0   13.26   13.82    2.09 o
   2   8   0   66.86   69.09    3.08 o
   3   8   0   63.53   77.93    4.57 o
   4   8   0   12.20   10.64    8.45 <
   1   9   0    0.72    0.00    2.98 <
   2   9   0   13.98   19.18    3.08 o
   3   9   0   27.96   19.98    4.77 o
   0  10   0    0.66   -3.58    4.57 <
   1  10   0   34.74   31.11    4.17 o
   2  10   0    5.40    5.57    3.18 <
  -5   0   1    0.52    4.97    3.58 <
  -3   0   1    1.80    1.39    0.89 <
  -1   0   1  145.19  150.40    2.88 o
   1   0   1 3154.83 3294.24   52.49 o
   3   0   1    3.67    3.78    0.99 o
   5   0   1   52.56   63.92    5.17 o
  -5   1   1   21.02   18.59    2.68 o
  -4   1   1    5.70    6.66    1.69 o
  -3   1   1  167.56  184.99    3.08 o
  -2   1   1   47.65   47.22    1.09 o
  -1   1   1 2997.09 3188.78   32.11 o
   0   1   1  278.92  259.64    3.78 o
   1   1   1 4852.28 5055.09   49.40 o
   2   1   1  415.29  441.55    6.76 o
   3   1   1   27.93   29.72    1.29 o
   4   1   1    1.47    3.18    1.69 <
   5   1   1    0.63   -2.78    2.88 <
  -5   2   1   33.36   29.62    3.88 o
  -4   2   1   32.08   25.55    2.58 o
  -3   2   1  169.87  165.81    3.48 o
  -2   2   1  164.71  154.87    2.68 o
  -1   2   1   12.27   11.83    0.40 o
   0   2   1   70.92   59.54    1.29 o
   1   2   1   51.46   49.60    0.80 o
   2   2   1 1130.22 1221.77   18.39 o
   3   2   1  177.96  185.99    3.58 o
   4   2   1   10.43   10.34    1.89 o
   5   2   1  177.72  169.98    7.75 o
  -5   3   1    0.06   -2.39    4.77 <
  -4   3   1  159.29  154.57    6.46 o
  -3   3   1  143.25  141.55    4.47 o
  -2   3   1  121.27  117.79    2.49 o
  -1   3   1  387.29  417.99    6.66 o
   0   3   1   37.17   38.37    1.39 o
   1   3   1   49.26   49.30    1.29 o
   2   3   1   24.76   26.34    1.19 o
   3   3   1  249.65  258.65    6.76 o
   4   3   1  705.53  714.42   21.57 o
   5   3   1   17.96    6.46    4.97 <
  -5   4   1   67.34   78.33    6.16 o
  -4   4   1  157.26  157.36    6.76 o
  -3   4   1   58.34   56.96    3.28 o
  -2   4   1   34.71   34.79    1.39 o
  -1   4   1  203.04  205.17    4.57 o
   0   4   1    9.86   12.33    0.70 o
   1   4   1    7.94    7.65    0.99 o
   2   4   1  135.39  128.63    2.68 o
   3   4   1  184.81  183.60    5.27 o
   4   4   1  129.63  120.97    5.86 o
   5   4   1  101.67   91.05    7.16 o
  -5   5   1    0.35   -2.49    5.47 <
  -4   5   1    3.13   -0.30    4.67 <
  -3   5   1    0.07   -2.09    1.89 <
  -2   5   1   37.65   34.69    1.39 o
  -1   5   1   12.70   15.61    1.09 o
   0   5   1   77.74   78.83    2.19 o
   1   5   1   32.71   27.53    1.49 o
   2   5   1  290.18  287.87    5.07 o
   3   5   1   41.89   42.45    2.39 o
   4   5   1   16.59    8.85    3.58 <
   5   5   1   83.93   63.42    5.96 o
  -5   6   1   18.36   23.16    7.36 o
  -4   6   1   58.71   53.88    4.77 o
  -3   6   1    1.92    0.60    2.39 <
  -2   6   1   32.35   36.68    1.89 o
  -1   6   1    0.13    0.70    0.80 <
   0   6   1   72.13   74.95    2.29 o
   1   6   1  129.19  124.06    3.08 o
   2   6   1    1.47    2.98    1.19 <
   3   6   1    8.87    3.68    2.19 <
   4   6   1    5.85   -0.10    4.08 <
   5   6   1    1.01   -1.89   12.62 <
  -4   7   1   48.05   48.71    5.17 o
  -3   7   1    3.67    2.78    2.68 <
  -2   7   1   32.17   32.90    2.09 o
  -1   7   1   72.62   67.99    2.88 o
   0   7   1  207.02  212.13    4.67 o
   1   7   1   13.58   13.62    1.39 o
   2   7   1   53.07   57.46    2.49 o
   3   7   1   24.15   22.56    3.18 o
   4   7   1    1.58   -0.10    5.07 <
  -4   8   1    0.44   -0.40    6.06 <
  -3   8   1   73.76   77.54    4.57 o
  -2   8   1    1.24    2.68    1.89 <
  -1   8   1  211.13  222.86    6.16 o
   0   8   1   23.69   27.24    2.39 o
   1   8   1   12.28   11.33    1.99 o
   2   8   1   70.48   70.18    3.28 o
   3   8   1    0.66   -0.50    3.48 <
   4   8   1    8.11   13.32    5.07 <
  -3   9   1    4.15   -2.09    5.77 <
  -2   9   1  167.88  180.62    5.86 o
  -1   9   1  101.48  120.18    5.96 o
   0   9   1    1.65    0.80    2.88 <
   1   9   1   64.97   66.00    4.87 o
   2   9   1    5.91    3.88    2.68 <
   3   9   1   36.98   25.55    4.97 o
  -2  10   1   67.35   69.78    4.37 o
  -1  10   1    0.06    7.06    3.78 <
   0  10   1  109.67  122.27    7.55 o
   1  10   1   15.57   15.81    3.88 o
   2  10   1   25.45   23.96    3.38 o
  -4   0   2  355.40  383.30   10.74 o
  -2   0   2  272.36  303.48    5.27 o
   2   0   2  340.10  341.25    7.36 o
   4   0   2   11.23    3.88    2.58 <
  -5   1   2   87.84   88.67    4.08 o
  -4   1   2    0.04    0.30    1.49 <
  -3   1   2   15.35   15.81    0.89 o
  -2   1   2 1430.79 1652.49   24.55 o
  -1   1   2    9.73   10.84    0.30 o
   0   1   2  974.86  976.44   13.52 o
   1   1   2    4.62    4.67    0.20 o
   2   1   2    6.60    9.54    0.50 o
   3   1   2   18.86   19.38    1.09 o
   4   1   2   11.49    8.05    1.59 o
   5   1   2    1.32    1.29    2.68 <
  -5   2   2    0.67    0.99    3.28 <
  -4   2   2   45.96   40.56    2.98 o
  -3   2   2  434.20  460.34    8.15 o
  -2   2   2  304.78  316.01    5.27 o
  -1   2   2  409.88  427.93    5.27 o
   0   2   2  241.92  217.50    3.48 o
   1   2   2  539.97  558.05    6.46 o
   2   2   2  177.05  171.77    4.27 o
   3   2   2   38.95   38.17    1.49 o
   4   2   2    2.85    3.08    1.99 <
   5   2   2  214.26  202.98    9.05 o
  -5   3   2  140.93  139.16    7.36 o
  -4   3   2  209.83  212.43   10.93 o
  -3   3   2    5.48    5.07    1.49 o
  -2   3   2    0.80    1.19    0.60 <
  -1   3   2  160.22  191.75    3.18 o
   0   3   2   40.97   43.74    1.69 o
   1   3   2   68.54   68.29    1.79 o
   2   3   2  128.49  138.27    2.88 o
   3   3   2  157.36  152.59    4.57 o
   4   3   2  200.29  219.09    8.05 o
   5   3   2   98.49   80.32    5.77 o
  -5   4   2  209.61  191.65    9.15 o
  -4   4   2    4.48    3.08    3.58 <
  -3   4   2    2.11    2.19    1.99 <
  -2   4   2    1.35    1.49    0.89 <
  -1   4   2  109.29  104.47    2.39 o
   0   4   2  574.01  633.70   12.72 o
   1   4   2   16.32   20.18    1.19 o
   2   4   2   73.99   70.28    2.09 o
   3   4   2  900.51  936.58   22.07 o
   4   4   2  233.96  225.45    8.75 o
   5   4   2    7.44    5.07    4.87 <
  -5   5   2    0.75   -0.70    5.57 <
  -4   5   2    2.67    3.28    3.48 <
  -3   5   2    0.01    0.99    1.99 <
  -2   5   2   51.80   56.46    1.89 o
  -1   5   2  118.81  113.72    2.49 o
   0   5   2   82.13   80.52    2.19 o
   1   5   2  321.85  326.84    7.26 o
   2   5   2  446.39  424.06    7.65 o
   3   5   2   91.71   90.06    3.48 o
   4   5   2   40.54   41.95    3.88 o
   5   5   2    1.43   -3.38    5.57 <
  -4   6   2    7.64    5.47    4.17 <
  -3   6   2    1.60    3.38    2.39 <
  -2   6   2   63.09   64.02    2.58 o
  -1   6   2   11.42   10.74    1.29 o
   0   6   2  124.17  116.80    2.78 o
   1   6   2  824.76  844.93   17.50 o
   2   6   2  143.31  141.95    3.48 o
   3   6   2   10.06    7.75    2.09 o
   4   6   2   21.88   20.38    4.27 o
  -4   7   2    0.06   -3.48    4.87 <
  -3   7   2   40.24   49.50    3.28 o
  -2   7   2   11.90   15.31    1.99 o
  -1   7   2   90.53   86.38    3.28 o
   0   7   2  342.17  348.31    6.96 o
   1   7   2   53.71   49.01    2.19 o
   2   7   2    2.14    1.49    1.39 <
   3   7   2   12.02    5.77    2.78 <
   4   7   2    3.71    8.85    5.47 <
  -4   8   2    4.13    1.09    6.16 <
  -3   8   2   24.29   23.36    3.68 o
  -2   8   2   38.18   37.38    2.39 o
  -1   8   2   77.12   71.17    3.48 o
   0   8   2   31.75   29.03    2.29 o
   1   8   2   23.85   29.03    2.39 o
   2   8   2    8.28    8.15    2.09 o
   3   8   2    6.43    6.56    3.58 <
   4   8   2    2.26    6.16    6.46 <
  -3   9   2    3.73    3.88    6.06 <
  -2   9   2   21.41   23.16    2.58 o
  -1   9   2    3.75    2.19    4.57 <
   0   9   2   68.61   64.61    4.47 o
   1   9   2    2.03    5.47    2.68 <
   2   9   2    0.84    2.88    2.78 <
   3   9   2    2.47    0.70    4.97 <
  -2  10   2    0.60    3.28    3.28 <
  -1  10   2   55.48   53.08    5.17 o
   0  10   2    4.57    0.70    3.68 <
   1  10   2    3.93    2.88    3.68 <
   2  10   2    5.63   -1.69    3.58 <
  -5   0   3   32.91   32.11    4.87 o
  -3   0   3   38.64   43.14    1.99 o
  -1   0   3 8102.65 8720.11  129.03 o
   1   0   3  673.67  691.75   10.44 o
   3   0   3   82.45   89.76    3.08 o
   5   0   3    3.08    4.17    4.17 <
  -5   1   3    0.09    9.05    3.98 <
  -4   1   3    4.13    4.47    1.69 <
  -3   1   3  288.23  312.13    5.07 o
  -2   1   3  508.95  550.20    7.46 o
  -1   1   3  362.02  407.76    4.57 o
   0   1   3 3262.94 3457.66   45.03 o
   1   1   3   58.94   50.60    0.70 o
   2   1   3   12.07   11.63    0.60 o
   3   1   3  188.54  197.91    3.68 o
   4   1   3    5.39    5.96    1.49 o
   5   1   3   11.28   13.42    2.98 o
  -5   2   3    6.20    9.64    3.58 <
  -4   2   3  117.64  122.66    4.37 o
  -3   2   3  587.63  639.66   10.93 o
  -2   2   3  769.90  858.05   12.03 o
  -1   2   3   60.68   72.47    1.19 o
   0   2   3  559.88  575.25    7.75 o
   1   2   3   25.20   26.64    0.70 o
   2   2   3   79.81   91.75    2.68 o
   3   2   3    0.07    1.19    0.99 <
   4   2   3   15.08   13.42    2.29 o
   5   2   3  200.75  188.27    8.25 o
  -5   3   3   52.81   65.90    5.96 o
  -4   3   3  342.32  345.13    9.15 o
  -3   3   3  159.58  171.87    4.77 o
  -2   3   3   44.79   43.14    1.19 o
  -1   3   3  990.05 1109.65   15.81 o
   0   3   3 1048.91 1176.84   21.07 o
   1   3   3   11.21   13.22    0.89 o
   2   3   3   38.70   44.33    1.39 o
   3   3   3   13.35   23.36    2.19 o
   4   3   3  254.55  270.38    9.44 o
   5   3   3  179.22  170.98    8.15 o
  -5   4   3  186.03  167.60    9.05 o
  -4   4   3   37.46   34.29    3.28 o
  -3   4   3   15.62   16.40    2.39 o
  -2   4   3  144.96  143.14    3.28 o
  -1   4   3   36.94   34.89    1.69 o
   0   4   3  281.68  314.71    6.66 o
   1   4   3  179.61  193.34    6.16 o
   2   4   3  239.93  243.04    4.77 o
   3   4   3  181.77  173.36    5.07 o
   4   4   3   59.12   51.39    3.98 o
   5   4   3   27.02   25.94    4.37 o
  -5   5   3    0.19    4.97    5.37 <
  -4   5   3    4.97    5.47    3.68 <
  -3   5   3   22.32   22.47    2.49 o
  -2   5   3    8.34    9.05    1.09 o
  -1   5   3   60.40   54.47    1.99 o
   0   5   3   46.60   47.22    1.39 o
   1   5   3  616.24  640.36   13.32 o
   2   5   3  704.04  711.23   13.42 o
   3   5   3    1.02    2.29    1.69 <
   4   5   3    0.39    1.69    3.58 <
   5   5   3   10.51    0.20    5.47 <
  -4   6   3    2.10    1.99    4.08 <
  -3   6   3    0.43    3.48    2.19 <
  -2   6   3   30.90   29.72    1.79 o
  -1   6   3   94.93   94.83    3.08 o
   0   6   3  444.19  451.79    8.55 o
   1   6   3  122.52  113.62    3.38 o
   2   6   3   39.15   45.03    2.29 o
   3   6   3   64.47   63.42    3.58 o
   4   6   3   89.31   97.71    6.46 o
  -4   7   3    0.43    2.68    5.07 <
  -3   7   3    2.79    4.47    2.88 <
  -2   7   3  151.40  154.87    4.37 o
  -1   7   3  354.54  350.10    8.25 o
   0   7   3   50.17   48.61    2.29 o
   1   7   3   60.99   64.21    2.39 o
   2   7   3    3.61    3.68    1.39 <
   3   7   3  115.83  118.39    4.87 o
   4   7   3   38.56   45.53    4.87 o
  -4   8   3   11.70   -2.39    6.16 <
  -3   8   3  140.14  150.50    6.06 o
  -2   8   3  150.44  156.46    5.47 o
  -1   8   3    6.45    6.66    1.99 o
   0   8   3   67.73   69.19    3.08 o
   1   8   3    4.53    4.47    1.69 <
   2   8   3  144.21  140.96    4.17 o
   3   8   3    4.71    2.49    3.48 <
   4   8   3   22.29   16.60    8.75 <
  -3   9   3  109.86  109.14    7.46 o
  -2   9   3    2.63    2.39    2.78 <
  -1   9   3   12.00   11.83    2.98 o
   0   9   3   12.63   12.72    2.98 o
   1   9   3  103.44  106.16    5.07 o
   2   9   3   12.03   13.52    4.08 o
   3   9   3   45.49   30.32    5.67 o
  -2  10   3    7.85    8.05    3.28 <
  -1  10   3    5.34    5.17    3.78 <
   0  10   3   21.45   20.58    3.88 o
   1  10   3    4.80    9.34    3.68 <
   2  10   3   27.63   27.04    5.57 o
  -4   0   4   15.59   10.34    2.09 o
  -2   0   4   35.98   30.91    1.09 o
   0   0   4 1178.81 1206.96   23.56 o
   2   0   4  939.17  984.79   19.48 o
   4   0   4  176.19  188.37    5.47 o
  -5   1   4    9.34    8.65    2.88 <
  -4   1   4   78.14   79.52    2.98 o
  -3   1   4    3.29    3.18    0.60 o
  -2   1   4  189.45  218.29    3.18 o
  -1   1   4  212.87  230.91    2.58 o
   0   1   4  381.14  385.49    5.17 o
   1   1   4 1003.33 1079.33   11.43 o
   2   1   4  172.61  176.44    2.78 o
   3   1   4   10.94    8.55    1.09 o
   4   1   4    5.59    5.67    1.59 o
   5   1   4    3.54    2.39    3.28 <
  -5   2   4   34.90   33.30    4.17 o
  -4   2   4    0.51   -0.89    1.99 <
  -3   2   4    4.43    4.77    0.99 o
  -2   2   4   10.69   15.41    0.60 o
  -1   2   4    9.87   12.52    0.50 o
   0   2   4  339.93  335.39    5.27 o
   1   2   4  650.30  686.09    8.75 o
   2   2   4    0.54    0.40    0.60 <
   3   2   4    0.03   -0.50    1.09 <
   4   2   4  351.62  362.03    8.65 o
   5   2   4    0.20   -1.29    4.47 <
  -5   3   4    9.10    6.96    4.37 <
  -4   3   4    1.70   -1.29    2.49 <
  -3   3   4    0.63    1.79    1.29 <
  -2   3   4  168.07  178.23    2.78 o
  -1   3   4   49.23   39.76    1.29 o
   0   3   4   29.71   25.25    0.99 o
   1   3   4   42.46   53.88    1.69 o
   2   3   4    1.85    0.60    0.60 <
   3   3   4  405.71  409.05   10.24 o
   4   3   4    1.08    1.59    2.88 <
   5   3   4   21.84   15.81    4.77 o
  -5   4   4   12.74   12.23    5.27 <
  -4   4   4    0.04   -8.05    3.58 <
  -3   4   4   95.98   97.71    4.08 o
  -2   4   4   15.77   11.03    1.09 o
  -1   4   4  313.32  337.18    8.05 o
   0   4   4   35.30   42.25    1.49 o
   1   4   4  311.44  307.16    5.96 o
   2   4   4  393.34  372.57    6.76 o
   3   4   4    6.98    8.15    1.59 o
   4   4   4    7.88    8.75    3.68 <
   5   4   4   18.55   11.73    5.37 <
  -5   5   4    9.90    5.37    8.85 <
  -4   5   4  104.97  107.75    5.86 o
  -3   5   4   10.29    5.77    2.68 <
  -2   5   4  179.93  168.39    4.17 o
  -1   5   4    0.93    3.28    0.89 o
   0   5   4   39.77   36.88    1.19 o
   1   5   4  578.19  542.55   11.43 o
   2   5   4  165.76  168.99    3.98 o
   3   5   4    1.33    2.88    1.69 <
   4   5   4   30.33   22.86    4.17 o
   5   5   4    1.80   -8.45    7.46 <
  -4   6   4   33.29   39.56    4.17 o
  -3   6   4  145.96  152.19    4.47 o
  -2   6   4    5.55    2.58    1.39 <
  -1   6   4   26.86   30.22    1.89 o
   0   6   4  665.25  661.14   12.13 o
   1   6   4   15.27   12.82    1.29 o
   2   6   4    3.65    4.77    1.29 o
   3   6   4  125.94  121.87    4.47 o
   4   6   4   11.07    5.37    4.27 <
  -4   7   4   18.96   13.22    5.07 <
  -3   7   4   30.11   22.86    2.98 o
  -2   7   4   15.27   17.40    1.79 o
  -1   7   4  577.58  585.19   12.72 o
   0   7   4    0.10   -1.79    0.89 <
   1   7   4    8.00    6.96    1.09 o
   2   7   4   12.90   11.23    1.69 o
   3   7   4    1.94    3.48    2.49 <
   4   7   4   16.49    7.06    5.57 <
  -4   8   4    2.09   -7.95    7.26 <
  -3   8   4   81.33   71.97    4.08 o
  -2   8   4  427.11  433.80   11.43 o
  -1   8   4   10.15   12.82    2.19 o
   0   8   4    6.56    5.86    1.99 <
   1   8   4    4.18    4.57    1.79 <
   2   8   4    4.45    7.55    2.49 o
   3   8   4    1.56    5.17    3.58 <
   4   8   4    4.25   -2.19    8.25 <
  -3   9   4  157.37  149.30    8.15 o
  -2   9   4    0.10   -0.50    2.29 <
  -1   9   4    1.63    4.87    2.98 <
   0   9   4   22.36   26.24    3.18 o
   1   9   4    4.28    9.15    2.78 o
   2   9   4   32.96   31.61    3.68 o
   3   9   4    6.25   -3.38    5.77 <
  -2  10   4    4.60    4.47    3.28 <
  -1  10   4    3.96    7.55    3.98 <
   0  10   4    4.79    5.07    3.58 <
   1  10   4   39.24   41.75    4.37 o
   2  10   4    0.96   -0.89    5.07 <
  -5   0   5  214.00  220.58    8.55 o
  -3   0   5   21.36   21.37    1.79 o
  -1   0   5   48.85   51.19    0.99 o
   1   0   5 1310.50 1423.46   22.86 o
   3   0   5  263.93  263.12    5.57 o
   5   0   5  110.36   96.02    5.57 o
  -5   1   5    5.99    6.86    3.38 <
  -4   1   5   95.22  101.89    3.38 o
  -3   1   5   87.69   99.50    2.49 o
  -2   1   5    0.45    0.30    0.30 <
  -1   1   5  237.77  224.75    2.68 o
   0   1   5  518.82  555.97    8.45 o
   1   1   5  227.38  207.95    2.49 o
   2   1   5  536.58  570.38   10.64 o
   3   1   5  256.19  263.22    4.37 o
   4   1   5   96.71   96.92    2.68 o
   5   1   5  238.01  202.19    6.36 o
  -5   2   5   19.43   20.97    3.48 o
  -4   2   5   47.62   47.61    3.18 o
  -3   2   5   45.28   51.19    1.89 o
  -2   2   5  232.68  250.20    3.38 o
  -1   2   5  124.68  131.01    1.99 o
   0   2   5   24.94   21.67    0.60 o
   1   2   5  244.93  243.24    3.48 o
   2   2   5  129.76  146.62    2.68 o
   3   2   5   96.02   94.83    2.68 o
   4   2   5   69.29   67.00    2.68 o
   5   2   5    6.76   12.82    4.67 <
  -5   3   5   19.75   13.32    7.36 <
  -4   3   5    6.37    0.60    2.58 <
  -3   3   5   49.58   49.20    2.19 o
  -2   3   5   17.05   19.98    0.89 o
  -1   3   5    0.38    0.00    0.60 <
   0   3   5  102.47  105.96    2.29 o
   1   3   5  247.93  258.85    5.37 o
   2   3   5    1.33    1.79    0.60 <
   3   3   5  266.31  266.20    6.56 o
   4   3   5   12.11    4.97    2.68 <
   5   3   5    4.95    6.46    4.47 <
  -5   4   5    3.96   11.83    7.06 <
  -4   4   5    5.73    4.37    3.98 <
  -3   4   5   13.09    8.35    2.29 o
  -2   4   5   18.18   19.28    1.49 o
  -1   4   5   22.67   28.53    2.39 o
   0   4   5  197.02  227.04    6.86 o
   1   4   5    5.49    5.86    0.70 o
   2   4   5  408.54  393.74    7.06 o
   3   4   5   92.69   90.95    3.38 o
   4   4   5   24.41   15.41    3.78 o
   5   4   5    5.14   10.64    4.97 <
  -5   5   5    8.32    7.26    8.35 <
  -4   5   5   27.84   20.48    4.17 o
  -3   5   5   33.46   35.59    2.88 o
  -2   5   5   42.64   27.63    2.09 o
  -1   5   5   53.73   40.95    2.09 o
   0   5   5  157.65  165.90    3.88 o
   1   5   5  419.85  381.02    8.35 o
   2   5   5   99.99   92.54    2.68 o
   3   5   5   31.75   30.42    2.29 o
   4   5   5   25.90   17.79    3.88 o
   5   5   5    2.16    0.20    6.96 <
  -4   6   5   20.84   12.43    4.97 <
  -3   6   5   53.00   53.58    2.78 o
  -2   6   5   12.03    9.64    1.59 o
  -1   6   5  235.71  222.17    5.57 o
   0   6   5  352.43  365.31    7.06 o
   1   6   5  213.70  193.44    5.77 o
   2   6   5    4.59    3.98    1.19 o
   3   6   5   12.11   11.93    2.49 o
   4   6   5    2.91    5.86    4.67 <
  -4   7   5    0.06    2.68    5.86 <
  -3   7   5    3.05    2.29    2.88 <
  -2   7   5  159.19  153.98    4.37 o
  -1   7   5  287.64  306.46    8.25 o
   0   7   5  277.14  248.51    5.27 o
   1   7   5    2.25    2.68    1.19 <
   2   7   5   32.55   31.51    2.09 o
   3   7   5   30.06   27.63    3.08 o
   4   7   5   32.89   29.62    5.47 o
  -4   8   5    4.11    3.88   10.44 <
  -3   8   5    5.07    7.46    3.68 <
  -2   8   5  231.03  231.81    6.16 o
  -1   8   5  106.07  100.70    4.27 o
   0   8   5    0.24    0.20    1.69 <
   1   8   5   82.74   75.45    4.77 o
   2   8   5   68.94   68.49    3.38 o
   3   8   5    8.54    6.06    3.28 <
  -3   9   5  189.11  182.70    7.55 o
  -2   9   5    0.18    3.28    2.29 <
  -1   9   5    3.27    3.08    2.49 <
   0   9   5   13.25   13.22    2.88 o
   1   9   5   17.64   17.69    2.98 o
   2   9   5    7.21    6.26    3.28 <
   3   9   5    1.39   -5.67    5.67 <
  -2  10   5    6.35    9.44    3.38 <
  -1  10   5    9.40    6.06    3.78 <
   0  10   5    0.39    4.17    3.28 <
   1  10   5    0.19    0.10    3.58 <
   2  10   5   20.79   31.11    6.06 o
  -4   0   6  195.06  207.36    6.76 o
  -2   0   6  820.69  836.19   15.01 o
   0   0   6  276.64  352.78    7.16 o
   2   0   6  720.28  744.34   17.59 o
   4   0   6  105.12  110.74    4.17 o
  -5   1   6   47.45   51.69    5.07 o
  -4   1   6    3.12    5.67    1.79 o
  -3   1   6  253.15  261.53    5.27 o
  -2   1   6   55.48   59.15    1.09 o
  -1   1   6  852.08  942.75   10.74 o
   0   1   6  406.34  400.90    5.77 o
   1   1   6 1144.32 1264.42   13.82 o
   2   1   6  117.30  122.37    2.39 o
   3   1   6    4.24    3.38    0.89 o
   4   1   6   12.05    9.44    1.69 o
   5   1   6    0.05   -2.78    3.08 <
  -5   2   6    1.13    2.09    4.08 <
  -4   2   6   23.34   22.96    2.29 o
  -3   2   6   78.42   82.21    2.09 o
  -2   2   6  281.48  318.69    4.08 o
  -1   2   6  259.61  261.43    3.38 o
   0   2   6 3134.18 3468.20   55.37 o
   1   2   6    0.03    0.20    0.40 <
   2   2   6   14.68   15.90    0.89 o
   3   2   6    8.34    8.45    1.19 o
   4   2   6  121.18  124.06    3.68 o
   5   2   6   38.06   43.24    4.17 o
  -5   3   6   19.58   20.87    7.55 <
  -4   3   6   35.76   35.88    3.18 o
  -3   3   6   48.75   48.51    2.49 o
  -2   3   6  135.35  146.32    2.58 o
  -1   3   6 1688.68 1829.53   32.31 o
   0   3   6    0.07    2.98    0.70 o
   1   3   6  251.34  227.54    4.37 o
   2   3   6   30.98   28.03    1.19 o
   3   3   6  256.96  253.58    6.36 o
   4   3   6  118.41  110.83    4.97 o
   5   3   6   14.38   16.20    5.07 o
  -5   4   6   20.48   26.84    7.95 o
  -4   4   6    2.53   -0.30    3.98 <
  -3   4   6   26.84   23.36    2.09 o
  -2   4   6  583.41  577.34   11.13 o
  -1   4   6    8.02    5.96    1.49 o
   0   4   6  182.23  191.65    4.87 o
   1   4   6   39.67   36.88    1.29 o
   2   4   6  538.47  521.57    9.05 o
   3   4   6   22.46   20.58    1.99 o
   4   4   6   37.22   29.22    2.78 o
   5   4   6   85.52   87.38    6.36 o
  -5   5   6    2.13    9.74    8.25 <
  -4   5   6   10.51   12.62    4.97 <
  -3   5   6  108.50  112.62    4.67 o
  -2   5   6    1.51    1.59    1.59 <
  -1   5   6   50.87   32.70    2.19 o
   0   5   6   83.77   78.83    2.29 o
   1   5   6  494.36  511.33    9.64 o
   2   5   6   15.67   13.32    1.19 o
   3   5   6   45.74   44.73    2.88 o
   4   5   6   20.82   15.11    4.17 o
   5   5   6    0.33   -2.88    7.16 <
  -4   6   6   97.40   94.33    6.36 o
  -3   6   6    4.48    6.06    1.99 o
  -2   6   6   15.55   12.72    2.29 o
  -1   6   6  121.94  103.88    3.58 o
   0   6   6  350.58  317.99    6.26 o
   1   6   6    0.08    0.00    0.99 <
   2   6   6   29.27   30.62    1.89 o
   3   6   6   22.44   26.64    2.58 o
   4   6   6    0.06    0.99    4.17 <
  -4   7   6    0.10    4.27    5.77 <
  -3   7   6   17.38   17.00    2.09 o
  -2   7   6  133.57  129.82    3.98 o
  -1   7   6   33.01   28.23    2.19 o
   0   7   6   36.14   33.30    1.99 o
   1   7   6   50.42   50.99    2.39 o
   2   7   6    3.88    5.17    1.49 o
   3   7   6    0.11   -1.09    2.88 <
   4   7   6   15.38    6.56    5.37 <
  -4   8   6   53.64  -23.16   18.69 <
  -3   8   6   67.21   64.41    4.08 o
  -2   8   6    6.55    3.88    2.29 <
  -1   8   6   34.56   35.39    2.88 o
   0   8   6    5.49    7.55    1.79 o
   1   8   6    5.06    1.09    2.98 <
   2   8   6   28.53   26.24    2.29 o
   3   8   6   23.57   15.51    3.48 o
  -3   9   6    2.16    2.68    3.48 <
  -2   9   6    5.80    7.36    2.29 o
  -1   9   6   11.03   13.62    2.58 o
   0   9   6    0.81    1.89    2.58 <
   1   9   6    5.48    6.96    2.68 <
   2   9   6   35.76   31.71    3.88 o
   3   9   6  135.69  134.00    8.65 o
  -2  10   6   16.18   19.09    3.68 o
  -1  10   6   17.86   16.80    3.98 o
   0  10   6    7.53   11.73    3.68 o
   1  10   6    0.04    5.57    3.38 <
   2  10   6   21.57   27.04    7.95 o
  -5   0   7   63.21   61.13    6.66 o
  -3   0   7   22.34   24.35    1.79 o
  -1   0   7   49.08   45.73    1.19 o
   1   0   7   16.67   17.79    0.70 o
   3   0   7  452.11  459.25    9.64 o
   5   0   7    0.90    7.06    6.36 <
  -5   1   7    0.05    1.29    3.28 <
  -4   1   7   31.82   39.36    2.78 o
  -3   1   7   13.39   11.43    0.99 o
  -2   1   7   17.44   17.10    0.60 o
  -1   1   7  112.66  103.78    1.59 o
   0   1   7   17.42   16.40    0.50 o
   1   1   7   55.05   55.57    0.89 o
   2   1   7  259.79  277.54    4.87 o
   3   1   7   31.98   29.13    1.59 o
   4   1   7   68.42   68.39    2.58 o
   5   1   7    3.67    3.88    3.58 <
  -5   2   7   26.74   29.42    4.47 o
  -4   2   7    2.27    4.37    2.09 <
  -3   2   7   35.05   36.78    1.79 o
  -2   2   7    0.80    0.70    0.40 <
  -1   2   7   53.38   52.29    1.09 o
   0   2   7   38.54   51.19    1.09 o
   1   2   7  828.31  906.56   14.81 o
   2   2   7   88.77   92.05    1.99 o
   3   2   7    4.06    5.96    1.19 o
   4   2   7    5.26    7.85    1.89 o
   5   2   7   56.60   53.48    4.47 o
  -5   3   7   73.09   99.21    9.84 o
  -4   3   7   47.25   60.24    4.47 o
  -3   3   7    0.76    0.60    1.39 <
  -2   3   7   32.10   30.91    1.29 o
  -1   3   7  223.75  215.90    3.98 o
   0   3   7  253.99  285.89    5.17 o
   1   3   7  180.51  167.20    3.78 o
   2   3   7   20.69   20.97    1.09 o
   3   3   7   56.53   55.27    2.58 o
   4   3   7   10.89   10.34    2.98 o
   5   3   7   50.96   56.66    5.07 o
  -5   4   7   15.88   12.82    7.16 <
  -4   4   7  115.89  104.47    5.77 o
  -3   4   7   48.40   44.33    2.49 o
  -2   4   7   99.47  103.38    2.98 o
  -1   4   7   84.91   79.82    3.98 o
   0   4   7   50.94   54.08    2.19 o
   1   4   7   35.63   26.04    1.29 o
   2   4   7   87.69   88.17    2.58 o
   3   4   7   14.13   11.33    1.69 o
   4   4   7  185.53  178.53    5.86 o
   5   4   7   34.77   27.53    5.07 o
  -5   5   7    2.84    9.54    9.15 <
  -4   5   7    4.51   -1.69    4.67 <
  -3   5   7  319.61  305.87    7.26 o
  -2   5   7    1.61    3.08    1.59 <
  -1   5   7   76.46   64.12    2.88 o
   0   5   7   96.95   86.58    3.08 o
   1   5   7   59.26   57.85    2.09 o
   2   5   7   15.95   17.89    1.39 o
   3   5   7  183.07  184.39    5.37 o
   4   5   7   54.25   61.43    4.57 o
   5   5   7   55.45   58.35   12.03 o
  -4   6   7   21.78   19.09    4.87 o
  -3   6   7   22.61   22.56    2.98 o
  -2   6   7    4.23   -0.99    1.89 <
  -1   6   7  232.81  216.60    6.06 o
   0   6   7  145.09  133.80    3.78 o
   1   6   7   44.85   41.25    2.58 o
   2   6   7  156.03  149.01    3.88 o
   3   6   7   16.11   16.50    2.29 o
   4   6   7   18.02   13.72    4.17 o
  -4   7   7   29.71    1.99    7.75 <
  -3   7   7   98.59  107.56    4.17 o
  -2   7   7   78.03   65.41    4.27 o
  -1   7   7    3.98    5.96    1.69 o
   0   7   7   99.28   94.93    3.38 o
   1   7   7  261.55  261.93    6.46 o
   2   7   7   29.07   33.60    2.29 o
   3   7   7    9.32    7.16    2.68 <
   4   7   7   17.92   14.81    5.07 <
  -4   8   7   90.35    6.56   18.59 <
  -3   8   7   42.88   30.82    3.58 o
  -2   8   7  146.98  150.90    4.77 o
  -1   8   7    7.53    3.48    2.39 <
   0   8   7   22.71   23.16    2.29 o
   1   8   7   22.66   20.58    2.78 o
   2   8   7   54.12   59.54    3.28 o
   3   8   7    3.29    1.59    3.18 <
  -3   9   7   77.96   74.45    4.77 o
  -2   9   7    0.35    0.70    2.29 <
  -1   9   7  123.06  127.04    5.07 o
   0   9   7  103.92  112.53    5.57 o
   1   9   7    2.81   -0.89    3.18 <
   2   9   7    4.65    7.46    3.08 <
   3   9   7   34.77   26.84    8.45 o
  -2  10   7   31.07   33.90    4.08 o
  -1  10   7   93.06  103.88    6.66 o
   0  10   7   26.56   31.91    4.17 o
   1  10   7    1.53    2.19    3.38 <
   2  10   7    2.70   11.53    7.55 <
  -4   0   8   15.08   16.30    2.29 o
  -2   0   8   72.76   69.28    1.79 o
   0   0   8  190.28  180.91    3.88 o
   2   0   8  306.05  318.79    6.16 o
   4   0   8   67.26   61.43    2.88 o
  -5   1   8    0.36   -2.49    3.28 <
  -4   1   8    0.16   -0.80    1.79 <
  -3   1   8    0.04   -0.30    0.80 <
  -2   1   8    8.61    9.34    0.60 o
  -1   1   8  151.03  162.52    2.39 o
   0   1   8    5.78    6.16    0.40 o
   1   1   8  475.16  513.52    7.95 o
   2   1   8  213.64  226.04    4.17 o
   3   1   8  107.58  106.76    2.98 o
   4   1   8   21.89   16.50    1.79 o
   5   1   8   30.22   22.37    3.88 o
  -5   2   8    3.11    7.06    3.88 <
  -4   2   8    7.97   10.93    2.09 o
  -3   2   8    0.40    0.50    0.99 <
  -2   2   8    4.43    7.16    0.60 o
  -1   2   8   56.15   61.63    1.29 o
   0   2   8  623.49  685.99    9.24 o
   1   2   8  523.30  575.45    9.64 o
   2   2   8  153.63  161.13    3.28 o
   3   2   8    0.16   -0.40    1.09 <
   4   2   8   30.11   34.39    2.09 o
   5   2   8   24.16   21.07    3.48 o
  -5   3   8   50.72   56.26    8.05 o
  -4   3   8   21.35   22.86    3.98 o
  -3   3   8   27.53   31.01    2.19 o
  -2   3   8    6.86    8.95    0.80 o
  -1   3   8  134.93  130.72    2.68 o
   0   3   8  775.56  816.90   16.90 o
   1   3   8  121.07  123.16    4.27 o
   2   3   8    7.10    7.55    1.09 o
   3   3   8   40.70   39.66    2.39 o
   4   3   8   13.47    8.35    2.39 o
   5   3   8   12.30    7.36    4.47 <
  -5   4   8    0.78    6.56    6.76 <
  -4   4   8   53.30   50.40    4.97 o
  -3   4   8   55.63   48.31    2.58 o
  -2   4   8  110.23  101.49    2.98 o
  -1   4   8  296.05  288.57    7.16 o
   0   4   8    7.41    8.25    0.99 o
   1   4   8   34.63   31.41    1.39 o
   2   4   8    4.59    5.07    0.99 o
   3   4   8    1.97    3.08    1.49 <
   4   4   8    8.60    9.94    2.68 o
   5   4   8    0.98   -5.57    4.97 <
  -5   5   8    4.08   11.13   16.10 <
  -4   5   8    6.00    8.35    5.17 <
  -3   5   8   32.99   24.16    2.29 o
  -2   5   8  392.29  343.84    7.06 o
  -1   5   8   12.77   13.12    1.69 o
   0   5   8    3.01    3.98    1.49 <
   1   5   8    5.32    5.57    0.89 o
   2   5   8    0.94    0.70    0.89 <
   3   5   8   62.35   57.26    2.98 o
   4   5   8   21.88   13.72    3.98 o
  -4   6   8   26.19   27.73    5.67 o
  -3   6   8   13.83    7.06    2.88 <
  -2   6   8   98.76   78.13    3.28 o
  -1   6   8   82.42   68.39    2.78 o
   0   6   8    1.15    0.80    1.09 <
   1   6   8    0.06   -0.89    1.49 <
   2   6   8   82.37   78.33    2.78 o
   3   6   8   84.69   88.87    3.98 o
   4   6   8   18.66   19.68    4.77 o
  -4   7   8    0.06  -13.02    8.45 <
  -3   7   8   21.86   22.47    2.58 o
  -2   7   8   56.81   63.12    3.38 o
  -1   7   8  115.48   95.23    3.48 o
   0   7   8   79.82   69.28    2.88 o
   1   7   8   30.81   27.93    2.19 o
   2   7   8  133.25  140.06    4.67 o
   3   7   8   26.38   26.64    3.18 o
   4   7   8    1.21    0.70    4.97 <
  -4   8   8    6.81  -15.01   20.38 <
  -3   8   8   72.17   80.72    4.47 o
  -2   8   8   33.74   38.67    3.38 o
  -1   8   8   47.71   47.52    3.08 o
   0   8   8   92.06   85.98    4.37 o
   1   8   8  374.57  389.96   11.43 o
   2   8   8   59.68   63.22    3.58 o
   3   8   8    0.63   -3.18    3.38 <
  -3   9   8    9.08   20.28    3.78 o
  -2   9   8   35.80   42.94    3.18 o
  -1   9   8   58.66   75.05    4.27 o
   0   9   8   12.19   16.40    3.08 o
   1   9   8   10.76   11.83    2.78 o
   2   9   8   20.45   16.20    3.38 o
   3   9   8    6.28    2.29    7.75 <
  -2  10   8   14.10   13.12    3.88 o
  -1  10   8   12.61   13.72    3.98 o
   0  10   8  218.55  242.94    8.05 o
   1  10   8  110.78  119.88    6.06 o
   2  10   8   40.61   53.98   14.12 o
  -5   0   9   28.94   30.02    5.77 o
  -3   0   9  242.66  278.93    7.16 o
  -1   0   9 1900.15 2027.84   45.92 o
   1   0   9   48.25   47.42    1.79 o
   3   0   9  227.31  233.10    6.16 o
   5   0   9   46.09   33.30    7.06 o
  -5   1   9   48.17   36.78    6.06 o
  -4   1   9   71.22   44.73    4.87 o
  -3   1   9   18.92   19.88    1.29 o
  -2   1   9  584.34  624.65    7.65 o
  -1   1   9  133.41  137.57    2.29 o
   0   1   9  741.41  755.97   10.04 o
   1   1   9   69.19   68.19    1.49 o
   2   1   9   80.13   78.43    2.29 o
   3   1   9    0.63    1.09    1.09 <
   4   1   9   95.89   96.32    3.08 o
   5   1   9    1.68    4.57    4.57 <
  -5   2   9   94.73   98.81    9.24 o
  -4   2   9   94.73   99.01    4.47 o
  -3   2   9  135.24  138.67    3.38 o
  -2   2   9  108.94  108.95    1.69 o
  -1   2   9  214.67  223.86    3.88 o
   0   2   9   64.24   70.18    1.39 o
   1   2   9    4.47    4.37    0.70 o
   2   2   9   13.94   13.82    0.89 o
   3   2   9   28.23   32.01    1.79 o
   4   2   9    4.88    4.08    2.09 <
   5   2   9   80.66   91.55    4.67 o
  -5   3   9    0.98   -5.77    6.36 <
  -4   3   9  209.26  169.68    6.56 o
  -3   3   9  157.44  163.12    3.48 o
  -2   3   9   54.73   60.93    1.59 o
  -1   3   9  144.05  144.43    3.38 o
   0   3   9    8.78   16.70    1.49 o
   1   3   9   72.91   71.77    2.29 o
   2   3   9    3.72    3.98    1.09 o
   3   3   9   12.66   13.22    1.69 o
   4   3   9   42.25   38.67    2.68 o
   5   3   9   17.43   11.33    4.87 <
  -5   4   9   14.15   15.51    7.46 <
  -4   4   9    1.58    0.00    4.17 <
  -3   4   9  283.32  272.07    6.06 o
  -2   4   9  235.49  243.44    5.27 o
  -1   4   9   10.64    7.26    1.19 o
   0   4   9  161.35  154.87    4.47 o
   1   4   9    8.77    7.65    0.80 o
   2   4   9   10.42    9.44    1.09 o
   3   4   9    1.66    2.09    1.59 <
   4   4   9   19.91   22.56    2.49 o
   5   4   9   54.16   50.50    5.07 o
  -5   5   9   20.07   59.15   23.96 <
  -4   5   9   26.84   35.39    6.96 o
  -3   5   9   13.88   15.31    2.58 o
  -2   5   9  156.56  133.90    3.48 o
  -1   5   9  175.99  173.46    4.17 o
   0   5   9    8.43    6.76    1.19 o
   1   5   9   46.34   40.85    1.79 o
   2   5   9   47.05   41.85    1.99 o
   3   5   9   81.40   84.10    3.58 o
   4   5   9   22.44   19.98    3.58 o
  -4   6   9   69.28   49.01    8.65 o
  -3   6   9    1.33    0.40    2.98 <
  -2   6   9    1.05    3.18    2.19 <
  -1   6   9  180.53  147.62    3.78 o
   0   6   9   40.37   40.76    1.99 o
   1   6   9   27.45   27.73    2.09 o
   2   6   9  132.90  126.74    3.58 o
   3   6   9  136.72  145.23    4.97 o
   4   6   9   38.14   47.71    4.47 o
  -4   7   9   42.19   41.05    8.95 o
  -3   7   9   36.69   43.14    2.98 o
  -2   7   9    9.60    9.64    2.09 o
  -1   7   9    2.62    2.09    1.49 <
   0   7   9   96.13   89.07    3.18 o
   1   7   9   85.20   84.89    3.08 o
   2   7   9   98.71  100.20    4.08 o
   3   7   9   28.34   33.60    3.18 o
   4   7   9   25.94   25.45    4.77 o
  -4   8   9    0.00   12.82   20.78 <
  -3   8   9   18.56   13.42    3.58 o
  -2   8   9   35.10   40.56    2.98 o
  -1   8   9   52.40   55.07    3.28 o
   0   8   9   22.11   24.75    2.58 o
   1   8   9    3.01    1.29    1.59 <
   2   8   9   44.49   46.92    3.58 o
   3   8   9    0.08    1.99    3.08 <
  -3   9   9    0.84   14.02    4.67 o
  -2   9   9    1.18    2.09    2.49 <
  -1   9   9  162.32  188.27    6.26 o
   0   9   9  208.75  230.42    8.15 o
   1   9   9   26.55   21.87    2.88 o
   2   9   9   97.65   89.07    5.37 o
   3   9   9   66.60   58.35    7.85 o
  -2  10   9   52.21   55.87    5.96 o
  -1  10   9   23.11   27.53    4.27 o
   0  10   9   32.15   30.72    5.17 o
   1  10   9   17.36   17.59    3.88 o
   2  10   9  151.98  168.49   20.97 o
  -4   0  10   14.04   13.92    3.38 o
  -2   0  10   57.54   58.25    1.39 o
   0   0  10 3784.04 3974.96   77.54 o
   2   0  10  336.19  333.90    8.55 o
   4   0  10   59.69   70.18    3.98 o
  -5   1  10    2.98    2.29    3.48 <
  -4   1  10    0.93    2.09    1.59 <
  -3   1  10   14.43   16.70    1.19 o
  -2   1  10   89.32   92.84    1.49 o
  -1   1  10  680.03  689.27   10.54 o
   0   1  10  243.34  235.29    3.68 o
   1   1  10 1642.74 1712.93   27.63 o
   2   1  10   22.49   20.58    1.09 o
   3   1  10  180.09  183.80    4.27 o
   4   1  10    9.17    5.17    1.79 <
   5   1  10    6.07    5.27    4.67 <
  -5   2  10   10.99   11.63    5.67 <
  -4   2  10   13.19   18.89    2.68 o
  -3   2  10   62.17   60.14    2.19 o
  -2   2  10  149.70  151.49    2.29 o
  -1   2  10   15.47   12.33    0.99 o
   0   2  10  308.45  310.64    4.97 o
   1   2  10  141.31  133.20    2.78 o
   2   2  10  885.47  885.19   13.62 o
   3   2  10    1.19    1.59    1.19 <
   4   2  10   34.06   31.81    1.99 o
   5   2  10    2.89    1.59    4.57 <
  -5   3  10   11.28   24.25    6.06 o
  -4   3  10    0.28   -0.20    2.78 <
  -3   3  10    0.35   -1.29    1.29 <
  -2   3  10   39.54   40.46    1.39 o
  -1   3  10  149.80  158.15    3.58 o
   0   3  10   51.59   52.88    1.79 o
   1   3  10  185.56  182.80    4.17 o
   2   3  10   25.53   25.75    1.59 o
   3   3  10  191.76  181.31    4.97 o
   4   3  10   30.60   27.83    2.39 o
   5   3  10   28.24   23.26    4.97 o
  -5   4  10   58.60   55.47    8.55 o
  -4   4  10    0.05   -1.19    5.37 <
  -3   4  10   11.44    8.85    1.99 o
  -2   4  10   17.55   17.99    1.59 o
  -1   4  10   70.56   65.61    2.98 o
   0   4  10  101.33  104.67    3.68 o
   1   4  10   74.57   73.66    2.19 o
   2   4  10    0.71    2.19    0.89 <
   3   4  10   62.19   60.44    2.88 o
   4   4  10  125.80  128.13    5.07 o
   5   4  10   10.62    4.97    5.27 <
  -4   5  10   47.39   52.09    7.75 o
  -3   5  10   28.63   23.76    2.68 o
  -2   5  10   27.54   24.45    1.79 o
  -1   5  10   14.84   15.90    1.69 o
   0   5  10   45.66   36.98    2.58 o
   1   5  10    8.26   13.32    1.09 o
   2   5  10   15.62   17.10    1.39 o
   3   5  10    0.00    0.20    1.69 <
   4   5  10   20.26   14.71    3.38 o
  -4   6  10   84.74   75.65    9.64 o
  -3   6  10   23.73   15.11    3.18 o
  -2   6  10   15.16   17.69    2.19 o
  -1   6  10   83.39   76.54    2.88 o
   0   6  10   12.06   14.81    2.29 o
   1   6  10    0.42   -0.40    0.99 <
   2   6  10    0.56    0.40    1.19 <
   3   6  10   32.36   32.60    2.78 o
   4   6  10  166.97  172.37    8.15 o
  -4   7  10  184.71  167.50   13.42 o
  -3   7  10   48.82   55.37    3.38 o
  -2   7  10    0.32   -0.40    2.68 <
  -1   7  10    2.31    1.49    1.49 <
   0   7  10  171.24  167.89    4.77 o
   1   7  10   16.43   14.51    1.59 o
   2   7  10    0.54    1.79    1.59 <
   3   7  10  131.72  134.10    5.27 o
   4   7  10   51.53   40.56    5.27 o
  -3   8  10  297.42  329.72   10.44 o
  -2   8  10    9.69   11.73    2.78 o
  -1   8  10    4.09    4.67    2.29 <
   0   8  10   35.60   41.45    3.18 o
   1   8  10  110.64  103.78    4.67 o
   2   8  10   45.18   59.05    3.88 o
   3   8  10    6.40    6.56    3.28 <
  -3   9  10    9.52   17.40    6.36 <
  -2   9  10  273.68  309.74    9.94 o
  -1   9  10   99.33  103.28    4.97 o
   0   9  10    0.13   -3.78    3.28 <
   1   9  10   28.93   30.91    3.18 o
   2   9  10   27.70   31.81    3.68 o
   3   9  10   32.81   33.10    8.25 o
  -1  10  10  149.29  150.50    9.54 o
   0  10  10    2.09    2.58    4.57 <
   1  10  10   23.08   22.47    3.88 o
  -5   0  11   73.70   63.22    7.26 o
  -3   0  11    2.19    2.78    1.49 <
  -1   0  11    3.07    4.67    0.80 o
   1   0  11   74.90   64.51    2.68 o
   3   0  11   43.32   44.63    2.49 o
   5   0  11   14.33    5.47    6.46 <
  -5   1  11    3.24    8.15    3.58 <
  -4   1  11    8.83    8.05    2.19 o
  -3   1  11  183.68  183.70    4.08 o
  -2   1  11    2.15    1.79    0.40 o
  -1   1  11  348.91  353.08    7.65 o
   0   1  11   29.29   28.43    0.89 o
   1   1  11  173.36  169.38    3.58 o
   2   1  11   16.38   15.41    1.09 o
   3   1  11    7.16    4.27    1.39 o
   4   1  11    0.03    0.99    2.09 <
   5   1  11   13.30   11.33    4.87 <
  -5   2  11    6.84   10.93    5.27 <
  -4   2  11   45.48   49.40    3.48 o
  -3   2  11    9.07    9.74    1.29 o
  -2   2  11    5.91    5.86    0.50 o
  -1   2  11   24.03   20.08    1.19 o
   0   2  11  156.04  160.44    2.78 o
   1   2  11    0.04    0.50    0.70 <
   2   2  11   24.95   23.76    1.19 o
   3   2  11   27.65   29.52    1.79 o
   4   2  11    4.19    4.17    2.49 <
   5   2  11    2.74   -1.79    4.47 <
  -5   3  11    0.06    0.89    5.17 <
  -4   3  11   17.23   17.79    4.37 o
  -3   3  11   11.66   14.41    1.59 o
  -2   3  11    0.00   -0.80    0.70 <
  -1   3  11    4.20    3.58    0.80 o
   0   3  11    0.76   -0.60    0.70 <
   1   3  11  284.19  290.06    7.36 o
   2   3  11   42.15   43.44    1.89 o
   3   3  11   33.11   36.88    2.29 o
   4   3  11    7.32    3.38    2.39 <
   5   3  11    0.03   -2.98    7.36 <
  -5   4  11   38.80   50.40    8.55 o
  -4   4  11   64.62   66.90    6.76 o
  -3   4  11    9.27    6.46    1.99 o
  -2   4  11   50.56   46.32    1.99 o
  -1   4  11    4.24    5.37    1.59 o
   0   4  11   25.29   22.66    1.89 o
   1   4  11    3.63    4.97    1.79 <
   2   4  11  107.71   87.28    2.58 o
   3   4  11    2.51    2.19    1.59 <
   4   4  11   19.18    8.85    3.08 <
  -4   5  11   40.95   37.87    6.46 o
  -3   5  11  141.24  120.48    4.27 o
  -2   5  11   36.61   35.69    2.29 o
  -1   5  11  135.54  126.74    4.08 o
   0   5  11    8.74    8.35    1.89 o
   1   5  11    2.74   -0.99    0.89 <
   2   5  11   17.01   19.78    1.59 o
   3   5  11  121.64  113.82    4.87 o
   4   5  11    6.76    5.37    3.28 <
  -4   6  11    0.41   -1.89    8.45 <
  -3   6  11    4.57    3.88    2.29 <
  -2   6  11  175.95  166.10    5.67 o
  -1   6  11   50.11   43.84    2.88 o
   0   6  11   58.48   42.54    3.38 o
   1   6  11    4.35    5.77    1.39 o
   2   6  11   30.00   31.61    1.99 o
   3   6  11    4.39    3.78    2.88 <
   4   6  11    9.27    3.88    4.27 <
  -4   7  11  238.86  245.03   14.51 o
  -3   7  11    7.81    6.26    3.88 <
  -2   7  11    0.30    1.29    3.28 <
  -1   7  11   78.27   66.10    3.58 o
   0   7  11   15.33   14.71    1.99 o
   1   7  11  121.87  128.33    4.77 o
   2   7  11    3.88    5.77    1.69 o
   3   7  11    6.58    7.65    2.78 <
   4   7  11   19.39   14.02    6.06 <
  -3   8  11  307.68  341.35   10.93 o
  -2   8  11   42.69   53.28    3.98 o
  -1   8  11    1.43   -0.10    2.29 <
   0   8  11  154.95  163.22    5.86 o
   1   8  11   82.38   96.32    4.57 o
   2   8  11    0.26    1.09    2.39 <
   3   8  11    0.01    0.80    4.08 <
  -3   9  11    1.30    6.96    7.46 <
  -2   9  11  312.83  360.24    9.54 o
  -1   9  11    0.87   -2.09    2.88 <
   0   9  11   66.32   76.74    6.06 o
   1   9  11    1.34    0.40    2.78 <
   2   9  11   35.24   35.09    3.78 o
  -2  10  11   41.51   40.16    6.96 o
  -1  10  11  446.21  502.68   24.95 o
   0  10  11   97.21   87.97    7.16 o
   1  10  11   20.17   12.62    3.78 o
  -4   0  12  450.76  438.17   14.31 o
  -2   0  12  270.13  283.10    7.06 o
   0   0  12  495.56  515.71   10.44 o
   2   0  12    9.78    8.35    1.19 o
   4   0  12    3.87    2.29    2.88 <
  -5   1  12  104.87   98.41    6.76 o
  -4   1  12   84.78   85.89    4.47 o
  -3   1  12   57.23   52.29    1.99 o
  -2   1  12  279.06  282.90    4.27 o
  -1   1  12   10.35    9.84    0.80 o
   0   1  12   35.71   43.94    1.19 o
   1   1  12  193.49  189.07    4.47 o
   2   1  12    2.88    3.08    0.70 o
   3   1  12    4.31    4.77    1.39 o
   4   1  12   29.23   23.56    2.39 o
   5   1  12    2.88    7.65    4.87 <
  -5   2  12   98.03  107.26   10.54 o
  -4   2  12    7.02    5.07    2.49 <
  -3   2  12  310.41  304.87    6.26 o
  -2   2  12  837.18  836.09   10.64 o
  -1   2  12  252.17  231.71    5.37 o
   0   2  12    8.39    6.66    0.60 o
   1   2  12   35.55   32.21    1.49 o
   2   2  12  165.62  161.63    3.58 o
   3   2  12   38.78   42.25    2.09 o
   4   2  12   33.62   25.65    2.58 o
   5   2  12   61.50   56.86    4.97 o
  -5   3  12   91.57   78.33    9.15 o
  -4   3  12  165.38  176.74    9.44 o
  -3   3  12  105.22   98.51    3.48 o
  -2   3  12  235.93  235.59    4.27 o
  -1   3  12  991.92  978.53   28.93 o
   0   3  12  187.72  186.08    3.68 o
   1   3  12   50.53   46.22    2.39 o
   2   3  12   85.86   86.78    2.68 o
   3   3  12  170.02  159.94    4.67 o
   4   3  12   43.93   43.14    2.88 o
   5   3  12   23.37   20.87    8.15 <
  -5   4  12    2.48   -6.46    5.86 <
  -4   4  12    4.04   11.93    5.86 <
  -3   4  12  115.60  101.39    3.38 o
  -2   4  12   89.12   86.08    2.58 o
  -1   4  12  141.35  129.03    4.97 o
   0   4  12 1023.69 1000.40   23.36 o
   1   4  12   27.23   22.56    2.19 o
   2   4  12   56.22   38.37    1.79 o
   3   4  12   73.55   65.01    2.98 o
   4   4  12  120.07  117.10    4.77 o
  -4   5  12    1.07    2.09    6.86 <
  -3   5  12   13.62    8.05    2.58 o
  -2   5  12   52.89   47.81    2.49 o
  -1   5  12   89.89   83.70    3.28 o
   0   5  12   12.40    9.84    1.99 o
   1   5  12  706.08  651.69   15.90 o
   2   5  12    2.53    5.37    1.29 o
   3   5  12   43.84   39.07    2.68 o
   4   5  12   83.05   91.25    4.77 o
  -4   6  12    9.50   15.21    8.95 <
  -3   6  12    0.16    0.40    2.98 <
  -2   6  12   11.28   10.93    2.88 o
  -1   6  12    2.54    1.19    2.09 <
   0   6  12   54.25   34.29    4.08 o
   1   6  12    1.85    0.89    1.29 <
   2   6  12  482.15  490.56    9.94 o
   3   6  12   13.36   18.09    2.78 o
   4   6  12    0.01    1.59    4.47 <
  -4   7  12   82.05  116.20   11.23 o
  -3   7  12   27.91   20.38    4.57 o
  -2   7  12    2.75    0.99    3.38 <
  -1   7  12    3.42    1.19    3.68 <
   0   7  12    3.15    1.79    2.19 <
   1   7  12   55.92   57.95    3.28 o
   2   7  12   76.73   91.95    3.48 o
   3   7  12  133.15  136.08    5.37 o
   4   7  12    9.94    9.24    5.47 <
  -3   8  12   87.71   93.34    7.65 o
  -2   8  12   75.43   71.57    5.07 o
  -1   8  12    2.04    1.19    2.29 <
   0   8  12    9.11    9.24    2.19 o
   1   8  12   81.88   91.05    4.57 o
   2   8  12    0.39   -0.99    2.58 <
   3   8  12   52.63   62.92    5.57 o
  -2   9  12   90.68  107.65    5.47 o
  -1   9  12  203.77  215.81    7.95 o
   0   9  12   43.81   47.61    5.17 o
   1   9  12    0.58   -1.39    2.68 <
   2   9  12   29.83   34.39    4.47 o
  -1  10  12   10.66   16.50    6.56 <
   0  10  12   93.59  100.20    8.55 o
   1  10  12    1.04   -2.78    3.98 <
  -5   0  13   50.78   50.60    7.26 o
  -3   0  13    0.87    6.26    1.79 o
  -1   0  13 1449.75 1534.20   60.24 o
   1   0  13   33.96   33.80    1.69 o
   3   0  13   50.85   54.57    3.08 o
   5   0  13    0.61   -5.86    6.96 <
  -5   1  13   38.39   36.48    4.37 o
  -4   1  13   14.40   17.99    2.68 o
  -3   1  13  421.02  431.91    9.64 o
  -2   1  13  103.84  108.95    1.89 o
  -1   1  13  169.38  170.68    4.57 o
   0   1  13  446.95  468.69    9.44 o
   1   1  13    1.20    1.29    0.60 <
   2   1  13    0.17   -0.60    0.80 <
   3   1  13    2.15    0.99    1.29 <
   4   1  13    8.05    5.96    2.29 <
   5   1  13    4.87   -5.07    4.27 <
  -5   2  13    0.73    6.56    5.67 <
  -4   2  13   51.00   46.22    4.37 o
  -3   2  13  112.69  112.62    3.68 o
  -2   2  13  182.38  175.35    2.88 o
  -1   2  13   59.17   55.17    1.89 o
   0   2  13   45.74   42.84    1.49 o
   1   2  13  127.62  137.77    3.38 o
   2   2  13    5.25    3.18    0.89 o
   3   2  13    8.69    5.96    1.59 o
   4   2  13    0.01    0.10    2.19 <
   5   2  13   40.34   26.24    5.67 o
  -5   3  13   19.51    8.45    6.86 <
  -4   3  13    5.36   11.53    5.07 <
  -3   3  13    2.87    2.68    1.19 <
  -2   3  13    1.26    1.99    0.80 <
  -1   3  13  498.35  473.66   12.03 o
   0   3  13  185.49  166.80    3.48 o
   1   3  13    9.13    6.26    1.59 o
   2   3  13   81.70   69.09    2.58 o
   3   3  13    5.62    4.67    1.59 <
   4   3  13    4.42    1.59    3.08 <
   5   3  13    3.79    3.18    7.95 <
  -5   4  13   16.97   17.59    8.05 <
  -4   4  13   18.65   24.45    6.16 o
  -3   4  13    5.07    3.38    1.99 <
  -2   4  13   11.18   12.13    1.49 o
  -1   4  13    0.21    0.99    0.99 <
   0   4  13  847.77  817.90   19.28 o
   1   4  13  155.33  174.85    5.37 o
   2   4  13   41.37   37.48    2.09 o
   3   4  13    0.35    3.18    1.69 <
   4   4  13    0.01    1.69    2.78 <
  -4   5  13   17.33   18.19    7.65 <
  -3   5  13    3.27   -0.10    2.88 <
  -2   5  13    1.62    3.18    1.89 <
  -1   5  13   79.02   64.31    3.18 o
   0   5  13    3.23    0.89    2.58 <
   1   5  13  764.34  753.38   18.19 o
   2   5  13  297.83  286.98    6.26 o
   3   5  13   16.31   16.70    2.19 o
   4   5  13   15.41   17.69    3.58 o
  -4   6  13    0.07    5.57    8.35 <
  -3   6  13   35.57   33.00    3.98 o
  -2   6  13    4.31    5.57    2.78 <
  -1   6  13    8.59    6.06    2.49 <
   0   6  13   75.11   57.95    4.57 o
   1   6  13    6.70    4.08    1.39 <
   2   6  13  366.27  362.13    8.85 o
   3   6  13  366.93  387.28    9.74 o
   4   6  13   33.10   31.91    4.37 o
  -4   7  13   36.58   59.54   18.29 o
  -3   7  13   18.95    9.94    4.97 <
  -2   7  13   80.48   68.49    4.47 o
  -1   7  13    3.18    1.69    3.98 <
   0   7  13    0.01    0.50    2.19 <
   1   7  13    6.63    5.27    1.79 <
   2   7  13   35.84   44.53    3.08 o
   3   7  13  248.26  235.29    7.26 o
  -3   8  13   48.25   42.84    5.77 o
  -2   8  13   21.58   22.27    3.18 o
  -1   8  13   26.00   27.63    3.08 o
   0   8  13    2.14    2.39    2.19 <
   1   8  13   19.92   22.96    2.58 o
   2   8  13    3.66    0.00    2.58 <
   3   8  13   15.22   11.43    4.47 <
  -2   9  13   12.04    9.74    3.08 o
  -1   9  13   14.60   17.00    3.38 o
   0   9  13    2.14    0.99    3.18 <
   1   9  13    0.01   -0.50    2.68 <
   2   9  13   10.30   16.90    3.98 o
  -1  10  13    7.83   10.64    7.46 <
   0  10  13   36.15   36.18    7.36 o
   1  10  13    4.29    1.99   10.34 <
  -4   0  14    4.92    8.05    2.98 <
  -2   0  14   15.62   17.10    1.19 o
   0   0  14  375.49  366.01    7.65 o
   2   0  14  206.25  203.08    5.67 o
   4   0  14  118.74  120.88    5.67 o
  -5   1  14   42.34   42.54    4.77 o
  -4   1  14  295.38  290.26    7.65 o
  -3   1  14    1.10    0.10    1.19 <
  -2   1  14   65.18   67.20    1.79 o
  -1   1  14   71.60   71.27    2.19 o
   0   1  14  333.15  338.87    5.86 o
   1   1  14  215.27  203.48    4.77 o
   2   1  14  146.17  139.46    2.88 o
   3   1  14   94.02   92.45    2.98 o
   4   1  14  123.15  118.89    3.98 o
   5   1  14    2.54    1.49    5.07 <
  -5   2  14   13.54    7.75    6.06 <
  -4   2  14   42.53   45.03    3.58 o
  -3   2  14  177.15  173.16    4.87 o
  -2   2  14  189.40  185.19    3.08 o
  -1   2  14    3.55    3.38    0.60 o
   0   2  14   43.29   39.76    1.39 o
   1   2  14  541.59  509.35    9.44 o
   2   2  14   29.57   27.24    1.49 o
   3   2  14    1.28   -0.60    1.49 <
   4   2  14    8.57    7.16    2.78 <
   5   2  14   66.38   55.77    4.97 o
  -5   3  14    4.96   -5.27    5.77 <
  -4   3  14    5.41    1.89    4.77 <
  -3   3  14   10.56   13.12    2.29 o
  -2   3  14  396.17  397.22    7.95 o
  -1   3  14  170.45  160.14    4.17 o
   0   3  14   11.61    7.75    0.99 o
   1   3  14    1.26    0.50    1.49 <
   2   3  14   19.79   24.75    1.59 o
   3   3  14   63.02   56.36    3.38 o
   4   3  14    1.47    4.17    3.28 <
   5   3  14    1.43   -2.29   13.62 <
  -4   4  14   66.53   49.80    8.25 o
  -3   4  14    2.15   -0.20    2.29 <
  -2   4  14    4.63    5.96    1.39 o
  -1   4  14  407.05  372.37    7.85 o
   0   4  14   73.55   66.90    2.68 o
   1   4  14  183.09  142.94    4.67 o
   2   4  14   69.44   53.58    2.58 o
   3   4  14   16.10   17.20    2.49 o
   4   4  14   12.24   12.33    3.58 o
  -4   5  14    0.42   -2.98    9.64 <
  -3   5  14   21.54   22.47    3.48 o
  -2   5  14    1.17    3.98    1.89 <
  -1   5  14    1.07    2.78    2.78 <
   0   5  14   17.04   21.07    3.38 o
   1   5  14    0.40   -0.40    1.19 <
   2   5  14  132.49  134.29    4.27 o
   3   5  14    0.03    1.99    2.39 <
   4   5  14   25.57   31.71    4.57 o
  -4   6  14    0.66    7.46    8.95 <
  -3   6  14    4.98    7.16    4.67 <
  -2   6  14    0.28   -0.30    2.88 <
  -1   6  14  120.82   96.92    4.57 o
   0   6  14   50.20   32.90    4.37 o
   1   6  14   27.86   28.63    2.19 o
   2   6  14   33.58   28.43    2.68 o
   3   6  14   61.56   60.54    4.47 o
   4   6  14    2.96    2.88    4.97 <
  -4   7  14   28.78   21.17   15.81 <
  -3   7  14   13.42    5.77    5.57 <
  -2   7  14   12.28    5.37    3.98 <
  -1   7  14   36.13   20.08    3.58 o
   0   7  14   28.14   31.31    4.27 o
   1   7  14    1.74    1.69    1.89 <
   2   7  14   52.12   53.48    3.58 o
   3   7  14   23.05   17.89    3.78 o
  -3   8  14    0.52   -1.59    4.57 <
  -2   8  14   41.24   40.95    4.47 o
  -1   8  14    2.90    2.29    2.39 <
   0   8  14   11.86   12.62    2.39 o
   1   8  14    0.35   -0.70    2.09 <
   2   8  14    5.58    5.67    2.98 <
   3   8  14   27.49   25.25    5.17 o
  -2   9  14   10.25   10.44    3.88 <
  -1   9  14   23.89   19.09    3.58 o
   0   9  14   20.08   18.19    3.38 o
   1   9  14   24.60   27.44    3.38 o
   2   9  14    0.03    4.97    4.08 <
   0  10  14   23.22   18.69    5.37 o
   1  10  14   16.77   21.67   15.81 <
  -5   0  15 1117.49 1154.58   48.61 o
  -3   0  15    0.33   -0.70    1.79 <
  -1   0  15   38.30   40.95    2.39 o
   1   0  15  106.04  103.48    3.38 o
   3   0  15  859.31  859.45   21.07 o
   5   0  15   46.85   18.09    8.35 <
  -5   1  15   26.78   35.49    7.06 o
  -4   1  15  374.08  388.17    9.44 o
  -3   1  15   90.40   86.38    3.28 o
  -2   1  15   15.59   15.31    0.89 o
  -1   1  15   84.27   77.93    2.39 o
   0   1  15    0.44    1.29    0.50 <
   1   1  15   66.73   62.92    2.68 o
   2   1  15  368.83  358.55    6.16 o
   3   1  15   40.22   39.86    2.09 o
   4   1  15  242.17  242.15    6.16 o
   5   1  15  198.28  184.29    8.35 o
  -5   2  15    0.38   -8.45    6.26 <
  -4   2  15  103.91  102.78    6.26 o
  -3   2  15  733.32  726.74   15.51 o
  -2   2  15  213.84  206.46    3.68 o
  -1   2  15   12.08    9.34    0.89 o
   0   2  15    1.07    1.89    0.70 <
   1   2  15   74.06   63.72    1.79 o
   2   2  15    1.88    1.59    0.89 <
   3   2  15   11.73   11.13    1.79 o
   4   2  15   74.15   70.38    3.28 o
   5   2  15   91.94   93.64   13.42 o
  -5   3  15    0.84    5.27    6.36 <
  -4   3  15    7.00   10.04    4.57 <
  -3   3  15   77.11   79.62    4.27 o
  -2   3  15  947.31  899.11   15.01 o
  -1   3  15   19.90   16.10    1.39 o
   0   3  15   32.88   33.40    1.69 o
   1   3  15   33.87   27.63    2.29 o
   2   3  15   24.64   21.87    1.79 o
   3   3  15  140.32  129.23    4.97 o
   4   3  15    0.41    2.49    4.47 <
  -4   4  15    5.95    2.88    4.27 <
  -3   4  15   12.54   10.54    2.58 o
  -2   4  15    9.35   11.43    1.49 o
  -1   4  15  440.51  388.47    9.74 o
   0   4  15   80.80   65.51    2.98 o
   1   4  15   18.19   10.64    2.19 o
   2   4  15   85.85   63.72    2.88 o
   3   4  15   24.61   23.36    2.98 o
   4   4  15   14.21   16.90    3.98 o
  -4   5  15   32.72   36.48    9.94 o
  -3   5  15  114.67  100.30    6.56 o
  -2   5  15   41.10   41.25    2.68 o
  -1   5  15    2.73    2.98    2.58 <
   0   5  15  580.70  519.78   12.23 o
   1   5  15   33.87   22.47    2.88 o
   2   5  15    0.71    0.80    1.49 <
   3   5  15    4.56    8.95    2.98 <
   4   5  15    0.10    3.38    4.08 <
  -4   6  15   63.37   73.66   13.22 o
  -3   6  15    1.03    2.68    5.86 <
  -2   6  15   50.69   50.20    2.78 o
  -1   6  15    3.49    4.77    2.68 <
   0   6  15  194.26  168.59    6.46 o
   1   6  15  210.37  202.68    6.26 o
   2   6  15    0.01   -0.89    2.19 <
   3   6  15   21.27   21.97    3.38 o
   4   6  15    1.89    1.69    6.86 <
  -3   7  15   14.85   19.78    7.16 <
  -2   7  15   18.93   17.79    4.17 o
  -1   7  15  184.48  186.28    6.26 o
   0   7  15   40.13   43.54    4.17 o
   1   7  15   79.94   73.26    5.37 o
   2   7  15   47.00   46.52    3.48 o
   3   7  15    2.57    1.79    3.88 <
  -3   8  15   31.42   22.86    5.27 o
  -2   8  15   64.35   61.43    4.27 o
  -1   8  15    2.65    0.20    2.49 <
   0   8  15   80.56   93.24    3.98 o
   1   8  15   46.18   43.74    3.38 o
   2   8  15  100.33  102.58    5.17 o
   3   8  15   56.18   43.64    6.86 o
  -2   9  15   13.70   13.02    4.08 o
  -1   9  15   46.01   55.17    4.47 o
   0   9  15    5.27    7.95    2.58 o
   1   9  15   88.73  103.58    5.47 o
   2   9  15    3.47   15.01    6.06 <
  -4   0  16   58.65   60.84    5.17 o
  -2   0  16    0.08    0.50    0.89 <
   0   0  16   23.74   26.54    1.29 o
   2   0  16 1034.91 1016.01   23.96 o
   4   0  16   53.45   49.70    3.98 o
  -5   1  16    0.33   -1.09    5.96 <
  -4   1  16  281.53  286.48    8.15 o
  -3   1  16   32.31   34.29    2.29 o
  -2   1  16    1.14    1.19    0.70 <
  -1   1  16    5.31    4.08    0.89 o
   0   1  16   31.37   22.96    0.99 o
   1   1  16  357.65  320.78    6.36 o
   2   1  16    2.84    2.19    1.09 <
   3   1  16   74.30   74.16    2.78 o
   4   1  16    5.24    2.98    2.39 <
   5   1  16    0.14    3.88   14.12 <
  -5   2  16    9.23    1.39    6.66 <
  -4   2  16    2.71    2.98    2.49 <
  -3   2  16  271.41  259.94    6.66 o
  -2   2  16  156.59  143.04    3.08 o
  -1   2  16   50.75   49.50    1.59 o
   0   2  16  919.09  862.43   15.90 o
   1   2  16    4.46    3.08    0.99 o
   2   2  16   14.45   10.84    1.49 o
   3   2  16    3.92    1.39    1.69 <
   4   2  16  165.45  153.18    5.27 o
   5   2  16   29.62   13.82   15.81 <
  -5   3  16    0.14   -1.19    6.56 <
  -4   3  16    4.42    4.17    4.77 <
  -3   3  16    9.15   10.24    2.39 o
  -2   3  16  122.84  113.32    3.08 o
  -1   3  16 1418.47 1416.90   25.45 o
   0   3  16    0.46   -1.29    1.19 <
   1   3  16   38.56   41.25    2.68 o
   2   3  16    1.11    0.30    1.09 <
   3   3  16   17.11   15.11    2.58 o
   4   3  16    9.72    9.24    3.98 <
  -4   4  16   11.24    4.67    7.85 <
  -3   4  16  104.55  104.57    6.26 o
  -2   4  16  337.05  327.44    8.75 o
  -1   4  16  371.78  341.05   11.03 o
   0   4  16  242.35  237.87    6.56 o
   1   4  16   34.11   32.70    2.88 o
   2   4  16  164.42  140.96    4.27 o
   3   4  16    2.47    1.19    2.19 <
   4   4  16    1.36    0.10    4.08 <
  -4   5  16   17.78   -1.59   10.34 <
  -3   5  16  173.06  169.09    7.55 o
  -2   5  16    6.15    7.55    2.19 o
  -1   5  16    9.70    9.84    3.18 o
   0   5  16  419.63  394.04   10.04 o
   1   5  16  399.98  358.85    9.54 o
   2   5  16   40.00   38.47    2.58 o
   3   5  16   30.38   35.79    3.58 o
   4   5  16   17.36   10.84    4.77 <
  -4   6  16   41.40   12.33   12.72 <
  -3   6  16   23.00   17.59    6.16 <
  -2   6  16   21.95   20.87    3.68 o
  -1   6  16    0.11   -0.89    2.58 <
   0   6  16    0.27    0.89    2.98 <
   1   6  16  266.07  260.93    7.55 o
   2   6  16  123.47  119.78    4.57 o
   3   6  16   34.99   36.58    4.08 o
   4   6  16    3.63   -7.16    5.77 <
  -3   7  16   56.46   56.76    8.05 o
  -2   7  16   45.07   39.76    4.47 o
  -1   7  16    0.11   -1.09    4.57 <
   0   7  16    1.00    1.19    1.79 <
   1   7  16   22.80   18.59    2.39 o
   2   7  16  105.29  103.18    5.47 o
   3   7  16   47.90   45.92    4.77 o
  -3   8  16   37.27   37.77    5.96 o
  -2   8  16    8.53    8.95    5.67 <
  -1   8  16   36.36   36.58    3.28 o
   0   8  16    3.64    3.18    1.89 <
   1   8  16   16.02   14.51    2.78 o
   2   8  16   25.82   21.67    3.58 o
   3   8  16    2.24   -2.29    6.66 <
  -2   9  16   37.30   37.57    5.57 o
  -1   9  16    4.43    1.99    3.48 <
   0   9  16    5.20    3.68    2.58 <
   1   9  16    0.51    2.09    3.08 <
  -5   0  17    3.38    9.74    5.86 <
  -3   0  17  118.15  117.10    5.57 o
  -1   0  17    2.25    0.60    1.29 <
   1   0  17    7.81    5.47    1.19 o
   3   0  17  535.47  542.55   14.12 o
  -5   1  17   70.59   52.68    7.55 o
  -4   1  17   13.53   15.11    2.68 o
  -3   1  17    1.23    2.98    1.59 <
  -2   1  17   34.39   33.30    1.49 o
  -1   1  17    1.02    0.50    0.99 <
   0   1  17    7.59    7.46    0.70 o
   1   1  17 1190.13 1160.04   20.97 o
   2   1  17  153.41  139.36    3.48 o
   3   1  17  172.41  172.37    4.37 o
   4   1  17   85.56   82.21    3.78 o
   5   1  17    0.08   -4.57   14.61 <
  -5   2  17   22.61   22.37    7.36 o
  -4   2  17  104.63  103.78    5.47 o
  -3   2  17   15.67   17.69    1.89 o
  -2   2  17    0.00   -0.89    0.89 <
  -1   2  17    0.04   -1.09    0.70 <
   0   2  17  947.40  888.17   16.40 o
   1   2  17  133.31  132.31    3.48 o
   2   2  17   79.61   77.04    2.68 o
   3   2  17   15.79   13.32    2.09 o
   4   2  17   97.46   88.57    3.78 o
   5   2  17   17.78   -6.56   15.11 <
  -5   3  17    2.03   -3.78   10.24 <
  -4   3  17    1.71    0.50    4.08 <
  -3   3  17   93.04   87.48    4.77 o
  -2   3  17  127.90  123.16    3.38 o
  -1   3  17  564.39  559.74   10.64 o
   0   3  17   42.51   40.76    1.99 o
   1   3  17    0.26    2.39    1.89 <
   2   3  17   29.10   26.04    1.99 o
   3   3  17   45.43   43.14    3.98 o
   4   3  17   45.43   45.73    4.37 o
  -4   4  17    8.06    1.19    8.15 <
  -3   4  17   36.14   40.26    4.08 o
  -2   4  17  765.35  781.41   16.90 o
  -1   4  17  180.30  188.27    6.56 o
   0   4  17   43.58   33.40    2.58 o
   1   4  17   60.26   52.09    3.38 o
   2   4  17    1.63    4.97    1.49 o
   3   4  17   31.46   29.13    3.58 o
   4   4  17   13.25    2.68    3.88 <
  -4   5  17  122.61   89.66   12.52 o
  -3   5  17  112.44   79.72    6.26 o
  -2   5  17   18.03   15.31    2.88 o
  -1   5  17    6.65   12.72    3.38 o
   0   5  17    0.02   -0.80    2.49 <
   1   5  17   49.43   46.72    3.68 o
   2   5  17   27.10   25.05    2.39 o
   3   5  17   11.35   13.82    2.98 o
   4   5  17    0.17   -8.45    4.17 <
  -4   6  17  124.52   91.45   14.41 o
  -3   6  17   53.12   45.92    6.96 o
  -2   6  17   67.36   63.02    4.47 o
  -1   6  17   36.84   27.53    3.28 o
   0   6  17   20.40   20.08    3.38 o
   1   6  17    0.59    0.80    1.69 <
   2   6  17   47.98   42.74    3.08 o
   3   6  17    2.64    8.05    3.28 <
   4   6  17   30.14   28.93    6.96 o
  -3   7  17    7.30    9.34    7.55 <
  -2   7  17    0.00   -4.17    3.88 <
  -1   7  17    9.24   10.64    3.98 <
   0   7  17   14.11    8.25    2.09 o
   1   7  17   31.73   34.49    2.88 o
   2   7  17   29.86   31.61    3.28 o
   3   7  17   54.40   55.87    4.97 o
  -3   8  17    1.45   -9.15    9.15 <
  -2   8  17    6.17    7.65    5.77 <
  -1   8  17    3.97    7.55    2.78 <
   0   8  17    0.13    1.39    2.09 <
   1   8  17    2.30    1.19    2.58 <
   2   8  17   12.70   13.82    3.98 o
  -2   9  17    5.20    9.44    5.37 <
  -1   9  17   22.89   20.18    3.98 o
   0   9  17   29.31   29.72    3.08 o
   1   9  17    2.03    7.06    3.48 <
  -4   0  18    1.40    5.37    3.68 <
  -2   0  18  199.89  186.28    5.37 o
   0   0  18    4.89    6.46    0.80 o
   2   0  18 1566.56 1578.63   36.68 o
   4   0  18  156.46  165.61    7.46 o
  -5   1  18   75.18   82.21    8.95 o
  -4   1  18    9.64    4.87    2.58 <
  -3   1  18   31.93   31.01    2.39 o
  -2   1  18  117.76  112.33    2.68 o
  -1   1  18   60.19   52.88    1.89 o
   0   1  18   54.91   51.19    1.79 o
   1   1  18  529.21  507.16    9.74 o
   2   1  18  391.54  362.43    6.96 o
   3   1  18  441.24  456.56    9.34 o
   4   1  18  115.13  113.62    4.17 o
  -5   2  18    0.10    2.58    6.86 <
  -4   2  18    7.93    6.86    3.58 <
  -3   2  18   72.01   69.98    3.58 o
  -2   2  18    1.48    0.99    1.39 <
  -1   2  18   12.34   12.03    0.99 o
   0   2  18  756.78  699.70   14.71 o
   1   2  18  157.48  148.41    3.78 o
   2   2  18    7.07    6.36    1.89 o
   3   2  18   22.95   21.57    2.29 o
   4   2  18  114.59  115.11    4.27 o
  -4   3  18    1.23    4.17    4.08 <
  -3   3  18   91.36   95.33    4.97 o
  -2   3  18    3.27    2.68    1.19 <
  -1   3  18  302.43  292.64    6.96 o
   0   3  18  357.43  349.60    7.26 o
   1   3  18   26.43   25.75    2.39 o
   2   3  18    4.60    4.27    1.49 <
   3   3  18    9.15   11.53    2.58 o
   4   3  18    6.10    4.77    3.38 <
  -4   4  18    4.77    1.29    5.27 <
  -3   4  18   92.52   93.04    6.06 o
  -2   4  18   46.35   52.39    3.08 o
  -1   4  18   62.86   59.24    2.88 o
   0   4  18    0.74   -0.80    1.79 <
   1   4  18   16.56   20.68    2.88 o
   2   4  18    3.69    4.17    1.69 <
   3   4  18    2.87    1.29    2.49 <
   4   4  18    6.43    1.69    4.47 <
  -4   5  18  200.64  161.63   14.61 o
  -3   5  18  226.46  220.38    9.44 o
  -2   5  18    6.10    5.57    2.58 <
  -1   5  18   19.37   17.10    3.28 o
   0   5  18   11.17    8.75    2.88 o
   1   5  18   13.82   13.82    3.68 o
   2   5  18   19.73   24.85    2.68 o
   3   5  18   11.56   17.40    3.48 o
   4   5  18   93.75   81.21    6.66 o
  -4   6  18   20.75   -5.27   25.94 <
  -3   6  18   53.36   49.40    7.16 o
  -2   6  18   33.35   31.11    3.88 o
  -1   6  18   79.48   69.88    4.47 o
   0   6  18    2.84    6.26    3.18 <
   1   6  18    0.17   -1.99    2.19 <
   2   6  18   58.64   71.87    4.08 o
   3   6  18  210.50  235.69    8.65 o
   4   6  18   12.46   -3.38    6.36 <
  -3   7  18    3.34   -4.77    7.65 <
  -2   7  18   93.59   78.33    5.47 o
  -1   7  18  113.88  128.33    5.47 o
   0   7  18   15.79   12.03    3.98 o
   1   7  18   38.29   46.22    3.38 o
   2   7  18  110.08  107.75    5.17 o
   3   7  18   44.75   40.85    4.87 o
  -2   8  18   13.39   19.48    5.86 o
  -1   8  18   21.41   21.37    3.38 o
   0   8  18  162.09  179.13    5.77 o
   1   8  18   42.02   39.46    3.68 o
   2   8  18   11.08   12.23    3.68 o
  -2   9  18   12.18   16.50    6.46 <
  -1   9  18   40.95   44.23    5.27 o
   0   9  18   13.76   10.74    2.88 o
   1   9  18   43.68   36.38    4.27 o
  -5   0  19   41.02   50.60    8.15 o
  -3   0  19   49.66   61.93    4.67 o
  -1   0  19  199.58  164.21    6.26 o
   1   0  19  618.53  583.80   14.31 o
   3   0  19  147.17  137.87    5.37 o
  -5   1  19   29.32   16.80    7.36 <
  -4   1  19   38.12   37.97    3.38 o
  -3   1  19   32.99   34.49    2.58 o
  -2   1  19    0.00   -0.10    0.89 <
  -1   1  19  127.14  106.96    2.78 o
   0   1  19   80.47   82.21    2.78 o
   1   1  19    0.83    1.59    0.99 <
   2   1  19   17.47   19.48    1.29 o
   3   1  19   40.30   40.16    2.39 o
   4   1  19   52.83   56.36    3.18 o
  -5   2  19    1.92   -3.18    7.55 <
  -4   2  19   85.67   78.83    6.56 o
  -3   2  19    2.27    3.28    1.99 <
  -2   2  19   47.85   48.41    1.99 o
  -1   2  19  683.05  634.40   11.93 o
   0   2  19   95.88   78.73    2.88 o
   1   2  19   77.29   65.51    2.49 o
   2   2  19   51.94   46.82    2.49 o
   3   2  19   41.12   34.49    3.28 o
   4   2  19   22.90   17.40    2.88 o
  -4   3  19    1.38    2.29    5.27 <
  -3   3  19   21.79   25.75    3.68 o
  -2   3  19  582.63  555.47   10.84 o
  -1   3  19   39.83   38.97    2.29 o
   0   3  19   72.39   76.34    3.08 o
   1   3  19  152.92  131.91    4.87 o
   2   3  19   22.22   24.95    2.29 o
   3   3  19    6.84    9.05    3.38 <
   4   3  19   32.32   31.11    3.58 o
  -4   4  19  136.13  131.41   11.53 o
  -3   4  19  293.36  307.36   11.33 o
  -2   4  19   17.69   21.27    2.39 o
  -1   4  19   39.29   36.88    2.49 o
   0   4  19   87.75   86.28    3.38 o
   1   4  19   62.58   58.15    3.88 o
   2   4  19   10.64   11.13    2.09 o
   3   4  19   18.22   17.50    3.08 o
   4   4  19    0.88   -2.68    4.08 <
  -4   5  19  215.60  212.33   19.09 o
  -3   5  19   88.87   87.87    6.06 o
  -2   5  19    0.17   -0.70    3.78 <
  -1   5  19   44.96   43.34    3.38 o
   0   5  19    6.52    0.50    2.68 <
   1   5  19    3.43    3.38    3.48 <
   2   5  19   18.13   16.40    2.68 o
   3   5  19    0.44   -1.69    2.98 <
   4   5  19  261.70  277.04   16.60 o
  -4   6  19    5.82   -3.48   30.42 <
  -3   6  19    0.00   -3.38    6.16 <
  -2   6  19   86.36   79.32    5.07 o
  -1   6  19   12.87   13.12    2.78 o
   0   6  19    0.64    1.09    4.97 <
   1   6  19    1.70    2.78    2.19 <
   2   6  19    4.58    4.17    2.29 <
   3   6  19  115.69  137.28    6.66 o
  -3   7  19    1.29    0.10    7.26 <
  -2   7  19   11.41   13.62    5.07 <
  -1   7  19   13.70   14.12    4.17 o
   0   7  19   25.49   25.35    4.67 o
   1   7  19    5.71    1.69    2.39 <
   2   7  19  218.93  229.23    7.55 o
   3   7  19    3.19    2.09    4.27 <
  -2   8  19    3.81    1.69    5.27 <
  -1   8  19    7.43    8.95    2.58 o
   0   8  19   26.24   23.96    2.68 o
   1   8  19  240.41  256.46    8.55 o
   2   8  19    0.02    3.28    3.68 <
  -1   9  19    1.67   -0.20    3.68 <
   0   9  19  123.57  136.58    6.06 o
   1   9  19   13.65    9.34    4.97 <
  -4   0  20   62.76   64.12    5.86 o
  -2   0  20  192.98  178.63    5.47 o
   0   0  20   53.54   48.51    2.29 o
   2   0  20  179.46  177.14    4.97 o
   4   0  20  168.15  170.58    7.85 o
  -5   1  20   14.21    8.75    7.65 <
  -4   1  20    3.69    2.68    3.38 <
  -3   1  20  100.67  100.99    4.17 o
  -2   1  20  108.73  100.10    2.68 o
  -1   1  20   80.90   67.50    2.19 o
   0   1  20  750.49  642.15   13.72 o
   1   1  20   16.76   16.60    1.39 o
   2   1  20   16.50   18.89    1.49 o
   3   1  20  148.82  140.36    5.07 o
   4   1  20    0.20    0.00    2.78 <
  -4   2  20   14.69   16.70    5.17 o
  -3   2  20   34.80   29.52    2.58 o
  -2   2  20   15.44   14.31    1.29 o
  -1   2  20  221.03  199.70    5.27 o
   0   2  20   11.47   10.04    1.39 o
   1   2  20  246.28  231.21    6.06 o
   2   2  20    8.79    7.16    1.69 o
   3   2  20   19.31   25.05    2.39 o
   4   2  20    0.00   -0.70    2.58 <
  -4   3  20   22.03   24.25    4.57 o
  -3   3  20    7.98    9.44    2.78 o
  -2   3  20  261.18  259.74    6.76 o
  -1   3  20   22.78   20.28    1.79 o
   0   3  20    1.53    1.79    1.49 <
   1   3  20    4.74    6.46    2.19 <
   2   3  20   70.60   57.36    3.68 o
   3   3  20   84.76   83.30    4.77 o
   4   3  20    6.65    4.37    3.48 <
  -4   4  20   24.83    8.35    8.95 <
  -3   4  20  164.16  167.69    9.94 o
  -2   4  20   61.72   60.14    3.48 o
  -1   4  20    2.62    3.98    1.79 <
   0   4  20    0.42   -1.59    2.09 <
   1   4  20   30.99   32.70    3.58 o
   2   4  20   78.41   69.68    3.78 o
   3   4  20   48.46   52.98    4.17 o
   4   4  20    3.22    1.59    4.67 <
  -4   5  20   80.67   78.43   13.02 o
  -3   5  20   42.67   36.18    5.96 o
  -2   5  20    1.63   -0.40    3.08 <
  -1   5  20    5.02    2.98    2.68 <
   0   5  20   25.83   24.75    2.98 o
   1   5  20  107.65  110.83    5.67 o
   2   5  20    7.05    7.16    2.09 o
   3   5  20    2.14    3.08    3.38 <
   4   5  20    4.66    4.77    7.06 <
  -3   6  20    8.33    6.26    6.96 <
  -2   6  20    0.71    4.57    3.88 <
  -1   6  20   43.38   42.35    3.68 o
   0   6  20   46.05   41.95    4.17 o
   1   6  20    0.00   -2.88    1.99 <
   2   6  20    0.39    0.40    2.39 <
   3   6  20   71.08   77.63    6.16 o
  -3   7  20    3.84    2.58    7.95 <
  -2   7  20   39.34   38.07    5.47 o
  -1   7  20   23.85   23.36    3.98 o
   0   7  20    0.50    2.68    4.37 <
   1   7  20   21.94   17.59    2.98 o
   2   7  20   33.82   29.82    4.17 o
   3   7  20   79.29   78.73   14.12 o
  -2   8  20    0.10   -8.95    5.86 <
  -1   8  20    4.35    8.05    4.37 <
   0   8  20   42.01   38.77    3.68 o
   1   8  20   24.69   28.53    3.78 o
   2   8  20   23.76   22.47    4.77 o
  -1   9  20   90.35   83.70    7.26 o
   0   9  20   16.40   19.98    4.57 o
  -3   0  21  197.60  196.22    8.45 o
  -1   0  21   88.68   70.88    4.08 o
   1   0  21  147.13  130.72    4.47 o
   3   0  21    0.04    0.80    2.68 <
  -5   1  21    0.01    1.09    7.75 <
  -4   1  21   94.12   85.49    5.17 o
  -3   1  21   25.96   28.03    2.49 o
  -2   1  21   14.69   14.61    1.29 o
  -1   1  21    3.71    2.49    1.09 <
   0   1  21    3.23    3.38    1.29 <
   1   1  21  148.60  127.14    3.38 o
   2   1  21   12.17   12.52    1.49 o
   3   1  21   11.55   11.33    2.29 o
   4   1  21    3.78    2.58    3.08 <
  -4   2  21    9.15    9.24    4.27 <
  -3   2  21    2.89    2.88    2.19 <
  -2   2  21    5.33    4.97    1.19 o
  -1   2  21  213.91  192.65    5.17 o
   0   2  21   72.49   64.71    2.88 o
   1   2  21   62.91   55.07    3.18 o
   2   2  21  174.80  157.46    4.47 o
   3   2  21    4.26    2.68    1.99 <
   4   2  21   65.15   70.48    3.78 o
  -4   3  21   20.38   18.39    4.97 o
  -3   3  21    4.14    7.26    3.38 <
  -2   3  21  139.76  131.61    4.47 o
  -1   3  21   99.35   88.17    3.38 o
   0   3  21    7.00    4.37    1.69 <
   1   3  21   68.64   65.51    3.68 o
   2   3  21  145.45  149.01    5.27 o
   3   3  21    0.72    1.69    2.68 <
   4   3  21   15.18   17.40    3.98 o
  -4   4  21   21.56    7.06    8.95 <
  -3   4  21  167.64  188.97    8.25 o
  -2   4  21    6.87    7.46    2.49 <
  -1   4  21    4.19    6.56    1.99 o
   0   4  21   87.56   73.16    3.78 o
   1   4  21    9.71   10.93    3.08 o
   2   4  21   26.50   23.06    2.68 o
   3   4  21   83.24   84.49    5.07 o
   4   4  21  189.03  170.58   20.48 o
  -4   5  21   57.64   75.45   26.24 <
  -3   5  21    0.00   -6.66    5.37 <
  -2   5  21   23.42   23.26    3.48 o
  -1   5  21    7.08   11.13    3.88 <
   0   5  21    1.40    1.69    3.08 <
   1   5  21    3.29    4.67    4.97 <
   2   5  21    0.12    1.29    2.19 <
   3   5  21  166.75  175.45    7.55 o
  -3   6  21    1.01   -4.37    7.26 <
  -2   6  21    4.75    0.20    3.98 <
  -1   6  21    6.13    5.37    2.88 <
   0   6  21   19.40   15.71    3.68 o
   1   6  21   29.52   35.09    3.38 o
   2   6  21  327.41  340.16   10.44 o
   3   6  21    9.01   15.21    4.27 o
  -3   7  21    3.85    2.68    7.16 <
  -2   7  21    0.04    0.10    4.77 <
  -1   7  21    1.01    4.27    3.38 <
   0   7  21   95.10   98.91    4.97 o
   1   7  21  281.35  304.67    9.54 o
   2   7  21   52.16   50.50    4.57 o
  -2   8  21    0.00   -4.77    4.47 <
  -1   8  21   78.29   82.41    5.77 o
   0   8  21  351.50  356.56   10.84 o
   1   8  21   77.98   86.08    5.67 o
  -1   9  21  247.10  279.62   18.09 o
   0   9  21   49.18   46.62    5.07 o
  -4   0  22    9.24   15.71    4.97 o
  -2   0  22  381.19  327.04    8.95 o
   0   0  22   38.02   38.27    2.49 o
   2   0  22   54.86   52.09    3.18 o
   4   0  22   60.01   62.72    5.27 o
  -4   1  22   10.04    6.36    3.58 <
  -3   1  22  114.80  113.12    4.67 o
  -2   1  22   42.41   40.66    1.99 o
  -1   1  22  143.95  115.71    3.88 o
   0   1  22    0.97    0.99    1.09 <
   1   1  22   34.61   34.00    1.79 o
   2   1  22   68.95   59.44    2.29 o
   3   1  22   62.76   64.51    3.18 o
   4   1  22    4.06    4.77    3.18 <
  -4   2  22   73.40   68.49    6.06 o
  -3   2  22   17.83   16.40    3.18 o
  -2   2  22    5.58    8.75    1.39 o
  -1   2  22   53.80   48.91    2.58 o
   0   2  22  114.80   90.86    4.27 o
   1   2  22   60.92   59.94    3.48 o
   2   2  22   43.89   41.35    2.68 o
   3   2  22   12.49   10.14    2.09 o
   4   2  22   15.80   13.02    3.28 o
  -4   3  22   34.24   34.10    5.57 o
  -3   3  22    0.02   -1.59    2.88 <
  -2   3  22   61.32   63.02    3.58 o
  -1   3  22    7.44   10.14    1.79 o
   0   3  22  221.47  211.33    5.96 o
   1   3  22  163.74  145.13    5.37 o
   2   3  22    3.56    0.99    3.48 <
   3   3  22   39.00   41.45    3.88 o
   4   3  22   18.56   20.08    4.17 o
  -4   4  22   11.80   -8.55    9.74 <
  -3   4  22   94.35   99.40    6.86 o
  -2   4  22    3.81    1.49    2.88 <
  -1   4  22  228.96  247.52    6.96 o
   0   4  22   79.93   90.66    3.78 o
   1   4  22   49.55   48.71    4.27 o
   2   4  22    0.04    0.20    2.78 <
   3   4  22    2.05    3.98    3.28 <
   4   4  22   75.98   85.59    6.76 o
  -4   5  22   25.83   71.97   26.94 <
  -3   5  22    4.34   -0.80    5.86 <
  -2   5  22  183.22  174.06    6.16 o
  -1   5  22   92.57   85.89    3.98 o
   0   5  22   78.34   87.38    4.27 o
   1   5  22    0.64    4.77    4.08 <
   2   5  22   16.75   16.50    2.68 o
   3   5  22  272.78  274.16    9.84 o
  -3   6  22   32.93   28.13    7.85 o
  -2   6  22   21.96   17.30    4.77 o
  -1   6  22   45.75   47.32    4.67 o
   0   6  22    0.76   -0.50    3.98 <
   1   6  22   35.14   38.37    3.28 o
   2   6  22  334.09  366.60   11.13 o
   3   6  22   58.39   63.22    5.47 o
  -2   7  22    0.24   -4.37    5.47 <
  -1   7  22   11.43   17.69    4.97 o
   0   7  22    7.00    1.79    4.47 <
   1   7  22  340.27  370.48   11.03 o
   2   7  22   17.88   21.07    3.98 o
  -2   8  22    6.59    7.75    7.26 <
  -1   8  22    3.13    4.57    5.57 <
   0   8  22  154.65  156.16    7.16 o
   1   8  22   36.16   45.13    4.57 o
   0   9  22   38.89   45.53    5.37 o
  -3   0  23   47.95   51.19    4.97 o
  -1   0  23   36.51   27.93    2.98 o
   1   0  23   30.38   34.19    2.58 o
   3   0  23  138.86  138.47    6.36 o
  -4   1  23   14.96   12.03    4.67 <
  -3   1  23   35.55   26.94    3.08 o
  -2   1  23   42.21   33.90    1.89 o
  -1   1  23   27.13   16.00    1.79 o
   0   1  23   18.87   14.12    1.49 o
   1   1  23   17.97   18.09    1.49 o
   2   1  23   19.25   18.89    1.79 o
   3   1  23    0.84    4.27    1.99 <
   4   1  23    7.09    3.88    2.78 <
  -4   2  23   57.50   53.28    5.77 o
  -3   2  23   11.85    6.76    2.68 <
  -2   2  23    0.30    0.30    1.19 <
  -1   2  23   12.62    8.95    2.09 o
   0   2  23   81.12   59.94    2.98 o
   1   2  23   39.51   53.68    3.28 o
   2   2  23    1.22   -1.39    2.29 <
   3   2  23   30.05   28.23    2.58 o
   4   2  23   50.31   47.81    3.58 o
  -4   3  23    4.99    2.49    5.17 <
  -3   3  23    0.53    3.78    3.28 <
  -2   3  23    0.31    2.78    1.59 <
  -1   3  23   21.09   27.34    2.39 o
   0   3  23   23.28   26.44    2.49 o
   1   3  23    5.97    4.97    2.78 <
   2   3  23   29.49   24.75    2.88 o
   3   3  23   48.47   50.60    4.17 o
   4   3  23    1.20   -1.29    4.77 <
  -4   4  23    0.19   -6.46    9.84 <
  -3   4  23    0.13    2.98    4.27 <
  -2   4  23    1.74    2.78    2.49 <
  -1   4  23   12.30   12.72    2.39 o
   0   4  23    5.24    4.77    2.88 <
   1   4  23   64.28   67.89    4.97 o
   2   4  23   84.03   85.79    4.77 o
   3   4  23    3.65    6.76    3.48 <
  -3   5  23    0.05   -3.78    6.26 <
  -2   5  23    3.82    0.10    3.58 <
  -1   5  23   50.47   46.02    4.17 o
   0   5  23   91.12   92.45    5.27 o
   1   5  23   58.61   68.59    5.37 o
   2   5  23    0.00    0.00    2.58 <
   3   5  23    1.41    5.17    5.47 <
  -3   6  23    6.38    9.64    8.45 <
  -2   6  23   88.95   91.55    5.37 o
  -1   6  23   62.95   56.26    6.66 o
   0   6  23    9.11    8.55    4.37 <
   1   6  23    1.01    0.60    5.07 <
   2   6  23    0.53   -2.09    3.28 <
   3   6  23   66.16   68.79   12.82 o
  -2   7  23   19.79    8.65    5.37 <
  -1   7  23    0.28    4.17    4.77 <
   0   7  23    6.31    5.07    5.57 <
   1   7  23   25.00   25.25    3.58 o
   2   7  23   65.07   67.59    5.27 o
  -2   8  23    3.87  -12.52    7.55 <
  -1   8  23   32.47   43.94    5.27 o
   0   8  23   38.11   36.38    4.17 o
   1   8  23    6.73   11.13    5.17 <
  -4   0  24    2.92    0.89    5.37 <
  -2   0  24   72.52   61.33    3.38 o
   0   0  24  145.18  156.06    5.17 o
   2   0  24  167.72  160.54    6.36 o
   4   0  24   36.74   37.08    4.77 o
  -4   1  24    0.89   -0.70    4.67 <
  -3   1  24    7.71    4.27    2.49 <
  -2   1  24    0.60    0.20    1.29 <
  -1   1  24  105.67   97.02    3.78 o
   0   1  24   10.28   12.33    1.49 o
   1   1  24  145.76  152.29    3.78 o
   2   1  24   49.44   48.81    3.28 o
   3   1  24  118.37  133.30    4.67 o
   4   1  24   54.66   52.58    3.78 o
  -4   2  24   14.24   11.63    5.17 <
  -3   2  24    8.64    4.57    3.28 <
  -2   2  24   16.90   19.68    1.79 o
  -1   2  24    8.42    8.35    1.89 o
   0   2  24  118.99  102.29    3.98 o
   1   2  24   12.59   12.23    2.39 o
   2   2  24  129.80  127.54    4.08 o
   3   2  24   24.22   25.25    2.68 o
   4   2  24   58.76   58.05    4.57 o
  -4   3  24    0.06   -0.70    5.57 <
  -3   3  24   10.59   11.83    3.78 o
  -2   3  24   22.47   23.46    2.19 o
  -1   3  24   37.54   46.92    3.68 o
   0   3  24    7.73    8.95    2.09 o
   1   3  24  177.89  148.41    6.06 o
   2   3  24  109.01  114.51    5.27 o
   3   3  24   38.41   42.15    4.08 o
   4   3  24   10.59   10.93    8.55 <
  -4   4  24    0.71  -12.62   19.88 <
  -3   4  24    0.15    1.79    4.57 <
  -2   4  24    0.43   -1.49    2.58 <
  -1   4  24    0.45    5.57    3.38 <
   0   4  24  146.88  140.36    7.06 o
   1   4  24  132.30  135.09    6.16 o
   2   4  24   49.43   55.37    4.27 o
   3   4  24    0.51    2.88    3.88 <
  -3   5  24   17.44   15.11    6.56 <
  -2   5  24   15.98   10.93    3.98 <
  -1   5  24   41.98   29.03    7.16 o
   0   5  24  179.29  201.79    6.66 o
   1   5  24   34.73   42.54    5.47 o
   2   5  24    5.87    7.16    2.98 <
   3   5  24   20.72   17.79    4.77 o
  -3   6  24   28.65   33.80    6.66 o
  -2   6  24  116.08  127.34    6.16 o
  -1   6  24   40.72   35.79    6.26 o
   0   6  24    0.25   -2.58    4.57 <
   1   6  24    5.87   11.83    5.47 <
   2   6  24   15.75   22.07    3.98 o
  -2   7  24    8.90    2.68    9.15 <
  -1   7  24    6.81   12.23    5.67 <
   0   7  24   80.08   83.90    5.37 o
   1   7  24    6.61   11.53    3.68 o
   2   7  24    0.49   -6.46    5.77 <
  -1   8  24  117.66  122.27    7.85 o
   0   8  24    0.01    9.74    4.57 <
   1   8  24   28.66   39.96    6.56 o
  -3   0  25   94.71   85.89    7.75 o
  -1   0  25  132.23  119.48    6.16 o
   1   0  25    0.03   -0.40    1.99 <
   3   0  25    2.20    2.49    2.88 <
  -4   1  25  141.12  147.12    9.34 o
  -3   1  25    0.73    0.99    2.68 <
  -2   1  25  114.27   91.85    3.38 o
  -1   1  25    2.84    0.00    1.59 <
   0   1  25   31.00   29.82    1.99 o
   1   1  25   10.29    9.74    1.59 o
   2   1  25    0.09    1.49    1.59 <
   3   1  25    2.61    3.68    2.39 <
   4   1  25   97.02  102.19    7.36 o
  -4   2  25   12.70   13.52    5.47 <
  -3   2  25  208.61  217.10    8.65 o
  -2   2  25    0.96    0.30    1.39 <
  -1   2  25   33.74   30.82    2.58 o
   0   2  25    1.88    2.19    1.79 <
   1   2  25   26.67   34.39    3.08 o
   2   2  25    6.39    4.17    1.79 <
   3   2  25  112.40  124.15    4.57 o
   4   2  25    0.84   -2.09    7.55 <
  -4   3  25   36.77   31.01    5.86 o
  -3   3  25   19.57   23.86    4.08 o
  -2   3  25  143.92  160.14    5.67 o
  -1   3  25    7.09    7.06    2.78 <
   0   3  25   42.70   40.46    3.18 o
   1   3  25    2.07    5.27    3.38 <
   2   3  25   64.05   62.82    4.17 o
   3   3  25    7.41   10.93    2.88 o
  -3   4  25    3.77   11.13    4.57 <
  -2   4  25   48.52   48.91    3.68 o
  -1   4  25  198.13  231.51    9.05 o
   0   4  25   10.50    3.18    4.08 <
   1   4  25   46.34   48.91    4.87 o
   2   4  25    0.49    2.88    2.88 <
   3   4  25    0.24    3.38    3.98 <
  -3   5  25    5.89    1.49    6.76 <
  -2   5  25    5.85    3.38    5.47 <
  -1   5  25   34.87   34.59    5.27 o
   0   5  25    1.41    0.40    3.98 <
   1   5  25    1.29    3.68    5.67 <
   2   5  25    8.98    8.75    3.38 <
   3   5  25    6.03    6.86    4.97 <
  -2   6  25   22.23   24.65    5.67 o
  -1   6  25   98.50  108.85    7.36 o
   0   6  25    2.20    0.70    4.67 <
   1   6  25  105.38   95.73    6.66 o
   2   6  25    9.52    6.36    3.78 <
  -2   7  25   62.63   76.04   11.73 o
  -1   7  25   81.94   84.79    7.06 o
   0   7  25    1.06   -4.17    5.77 <
   1   7  25   15.72   18.39    3.88 o
  -4   0  26   23.52   22.66    6.76 o
  -2   0  26    3.23    2.09    2.09 <
   0   0  26   39.58   38.57    3.88 o
   2   0  26   19.70   24.06    2.78 o
  -4   1  26    8.85   10.84    5.77 <
  -3   1  26    5.44    7.55    2.98 <
  -2   1  26   16.03   16.30    1.79 o
  -1   1  26    3.00    0.89    1.89 <
   0   1  26    5.33    7.85    1.99 o
   1   1  26   23.29   23.76    1.89 o
   2   1  26    0.54   -0.89    2.09 <
   3   1  26   11.02   13.92    2.58 o
  -4   2  26    2.56    5.17    5.47 <
  -3   2  26    3.94    7.16    3.88 <
  -2   2  26    2.46    1.59    1.59 <
  -1   2  26   20.90   26.44    3.68 o
   0   2  26    0.01    0.40    1.59 <
   1   2  26    7.02   10.93    3.78 <
   2   2  26   13.07   10.74    2.98 o
   3   2  26   50.13   57.06    3.38 o
  -4   3  26   30.77   26.34    9.44 <
  -3   3  26   18.60   25.55    4.47 o
  -2   3  26   17.07   21.47    2.88 o
  -1   3  26    1.13    3.88    2.49 <
   0   3  26   16.54   20.68    3.58 o
   1   3  26    0.08   -2.58    3.58 <
   2   3  26   18.06   18.99    3.08 o
   3   3  26    0.14   -4.27    3.18 <
  -3   4  26   27.63   38.77    5.57 o
  -2   4  26   10.16   11.13    3.08 o
  -1   4  26   23.05   37.57    4.57 o
   0   4  26   15.85   16.20    3.48 o
   1   4  26   22.31   15.51    4.87 o
   2   4  26    2.46    4.17    2.98 <
   3   4  26    1.33    8.05    4.27 <
  -3   5  26    0.08  -12.23    7.16 <
  -2   5  26   58.50   68.79    4.77 o
  -1   5  26   31.17   25.05    5.37 o
   0   5  26  165.66  163.92    6.96 o
   1   5  26    8.56    7.95    5.07 <
   2   5  26    0.37   -0.40    3.28 <
  -2   6  26    5.30   -3.58    7.46 <
  -1   6  26    3.18    8.05    6.86 <
   0   6  26    5.40    2.98    6.56 <
   1   6  26   61.41   73.76    7.46 o
   2   6  26    3.21    9.34    4.27 <
  -1   7  26    4.31   12.03    6.46 <
   0   7  26   37.37   24.16    9.24 <
   1   7  26    1.06   -4.27    3.88 <
  -3   0  27    0.64    2.68    4.47 <
  -1   0  27    3.34    1.39    3.08 <
   1   0  27   81.29   95.73    4.87 o
   3   0  27   43.77   50.89    4.47 o
  -4   1  27   17.66   24.75    6.36 o
  -3   1  27   10.30   14.02    3.58 o
  -2   1  27    1.84   -0.80    1.99 <
  -1   1  27   22.38   21.07    2.58 o
   0   1  27   18.72   21.97    2.58 o
   1   1  27   50.69   56.76    2.68 o
   2   1  27   53.78   56.86    2.88 o
   3   1  27    0.65   -1.69    2.39 <
  -4   2  27   24.25   21.77    6.76 o
  -3   2  27   36.81   37.18    4.77 o
  -2   2  27   36.24   30.82    2.58 o
  -1   2  27   12.25   13.62    2.39 o
   0   2  27  109.24  110.14    5.37 o
   1   2  27    2.72    0.70    2.39 <
   2   2  27   53.83   54.47    3.48 o
   3   2  27    0.28    3.18    3.28 <
  -3   3  27   41.78   44.53    5.07 o
  -2   3  27   85.85   86.08    4.77 o
  -1   3  27   83.52   84.39    5.57 o
   0   3  27    6.14    5.77    3.28 <
   1   3  27  124.87  129.82    5.77 o
   2   3  27   27.58   30.02    3.58 o
   3   3  27   40.28   39.56    4.17 o
  -3   4  27    3.04    5.67    5.67 <
  -2   4  27   73.50   74.35    4.97 o
  -1   4  27  108.03  123.76    7.65 o
   0   4  27  102.22  116.60    6.86 o
   1   4  27    4.63    3.68    4.77 <
   2   4  27   84.37   94.04    5.77 o
   3   4  27    9.25   18.09    5.67 o
  -2   5  27   14.04    5.67    5.86 <
  -1   5  27  128.12  127.04    7.75 o
   0   5  27   49.54   51.09    7.06 o
   1   5  27   49.63   50.60    6.06 o
   2   5  27    0.77    1.59    3.58 <
  -2   6  27    7.61    8.05   12.33 <
  -1   6  27    1.32    1.19    7.26 <
   0   6  27   75.22   70.78    8.55 o
   1   6  27   67.39   67.20    7.65 o
   2   6  27    0.54   -1.89    6.66 <
  -1   7  27    0.65    2.98    4.47 <
   0   7  27    1.07  -15.01   13.52 <
   1   7  27    8.20   12.03    6.56 <
  -4   0  28    3.28   -1.79   11.63 <
  -2   0  28   93.82  105.57   11.63 o
   0   0  28    0.20    5.27    3.08 <
   2   0  28  207.74  249.11   13.82 o
  -4   1  28    0.05   -0.99    7.06 <
  -3   1  28   21.60   20.87    4.17 o
  -2   1  28    3.94    6.06    2.58 <
  -1   1  28   21.57   26.04    2.78 o
   0   1  28    0.82    0.30    2.19 <
   1   1  28   47.33   46.32    3.28 o
   2   1  28    4.10   -0.10    1.89 <
   3   1  28  127.57  141.65    5.57 o
  -3   2  28    9.89    2.58    4.57 <
  -2   2  28    1.30    0.10    2.58 <
  -1   2  28    6.45    4.27    2.39 <
   0   2  28   99.79  106.86    6.56 o
   1   2  28    4.34    1.49    2.09 <
   2   2  28   16.76   15.90    2.78 o
   3   2  28    0.93    0.50    3.38 <
  -3   3  28   75.55   79.03    6.76 o
  -2   3  28   16.84   15.21    3.88 o
  -1   3  28   13.29   11.53    2.78 o
   0   3  28    0.39    0.70    3.78 <
   1   3  28   68.88   68.19    5.27 o
   2   3  28    0.97   -1.49    2.49 <
   3   3  28    2.81    6.56    3.58 <
  -3   4  28    0.72    5.67    6.56 <
  -2   4  28   13.81   15.51    4.47 o
  -1   4  28    4.32    8.55    4.67 <
   0   4  28   20.14   11.23    5.07 <
   1   4  28    0.14    6.16    5.07 <
   2   4  28   45.69   55.27    4.57 o
  -2   5  28    1.16    1.19    5.77 <
  -1   5  28    0.00   -1.49    6.06 <
   0   5  28    5.96   -2.09    6.26 <
   1   5  28   23.73   23.06    5.86 o
   2   5  28   36.09   52.19    5.37 o
  -1   6  28    6.65    5.27    7.46 <
   0   6  28    4.52    5.37    7.65 <
   1   6  28    3.13    0.30    7.26 <
   2   6  28    6.85   -0.89    7.06 <
  -1   7  28  221.26  232.21   16.40 o
  -3   0  29   71.50   73.76    6.86 o
  -1   0  29   67.78   70.68    5.96 o
   1   0  29  132.48  157.06    6.86 o
   3   0  29    2.76    5.17    4.08 <
  -3   1  29   18.11   18.49    4.97 o
  -2   1  29   44.93   47.71    3.78 o
  -1   1  29  218.13  254.47    7.65 o
   0   1  29    2.58    3.58    2.58 <
   1   1  29    0.48    0.10    2.29 <
   2   1  29   33.90   37.28    2.78 o
   3   1  29    1.88    0.50    2.78 <
  -3   2  29    7.97    6.46    4.87 <
  -2   2  29   58.83   59.24    5.07 o
  -1   2  29   13.18   13.22    2.78 o
   0   2  29  143.82  170.38    6.26 o
   1   2  29   12.75   12.13    3.08 o
   2   2  29    0.00   -0.50    2.58 <
   3   2  29   25.11   22.56    3.88 o
  -3   3  29    0.01    0.80    4.97 <
  -2   3  29   32.85   41.05    4.57 o
  -1   3  29    7.48    6.66    3.08 <
   0   3  29    0.00    7.06    4.17 <
   1   3  29  102.06  108.75    6.36 o
   2   3  29    9.46   10.84    3.08 o
   3   3  29    0.87   11.53    6.46 <
  -2   4  29   25.50   33.80    5.57 o
  -1   4  29    6.25    8.35    4.77 <
   0   4  29    0.00    0.10    5.67 <
   1   4  29    1.30    2.78    7.26 <
   2   4  29   69.66   88.87    6.06 o
  -2   5  29   13.78   14.02    7.55 <
  -1   5  29   38.78   33.40    6.36 o
   0   5  29    7.49    1.79    7.16 <
   1   5  29    1.33   -3.48    7.85 <
   2   5  29    7.65    9.54    5.57 <
  -1   6  29    2.79   -0.70    5.67 <
   0   6  29   25.09   13.22    8.65 <
   1   6  29    4.29    6.36    8.55 <
  -2   0  30  366.42  389.27   14.61 o
   0   0  30    2.86    2.19    3.68 <
   2   0  30    2.00    8.85    3.48 <
  -3   1  30   84.98   87.28    7.16 o
  -2   1  30   12.86    8.45    3.28 <
  -1   1  30  120.54  128.53    5.77 o
   0   1  30  301.60  338.37    9.24 o
   1   1  30    4.65    1.79    3.18 <
   2   1  30   12.34   13.42    2.88 o
   3   1  30    0.88   -2.49    4.17 <
  -3   2  30    2.17    7.55    5.37 <
  -2   2  30    1.32    0.89    3.78 <
  -1   2  30   91.55   95.73    5.37 o
   0   2  30  177.01  208.85    7.16 o
   1   2  30  141.73  161.53    6.96 o
   2   2  30   40.68   40.36    3.68 o
   3   2  30   18.83   21.47    6.26 o
  -3   3  30   18.14   23.26    6.56 o
  -2   3  30  106.38  120.58    7.65 o
  -1   3  30   18.41   19.09    3.48 o
   0   3  30    4.85    2.78    3.48 <
   1   3  30  258.54  302.78    9.74 o
   2   3  30   95.25  102.58    5.47 o
  -2   4  30    1.27    1.59    5.27 <
  -1   4  30    7.82   12.23    5.37 <
   0   4  30   34.90   40.66    6.86 o
   1   4  30    0.00    9.74    7.95 <
   2   4  30  144.39  162.23    7.46 o
  -1   5  30    0.14   -4.77    6.66 <
   0   5  30    1.12    5.86    7.75 <
   1   5  30    2.65    4.57   12.92 <
   2   5  30    0.78   -1.99    6.86 <
  -1   6  30    0.13   -1.59    5.96 <
   0   6  30   13.20   23.36   16.50 <
  -3   0  31  561.17  592.45   21.47 o
  -1   0  31   15.87   16.20    4.67 o
   1   0  31  155.10  177.44    9.94 o
   3   0  31    0.57   -3.48    6.16 <
  -3   1  31    1.06    4.77    5.37 <
  -2   1  31  107.69  124.06    5.96 o
  -1   1  31    2.17    3.38    2.78 <
   0   1  31    8.15   13.12    3.18 o
   1   1  31    2.74    2.19    3.58 <
   2   1  31   20.21   19.18    3.38 o
   3   1  31   11.74   11.03    5.17 <
  -3   2  31    3.41   10.84    6.76 <
  -2   2  31    0.06    0.10    4.17 <
  -1   2  31  243.27  265.90    8.35 o
   0   2  31    4.00   11.73    3.58 o
   1   2  31   46.15   48.81    5.17 o
   2   2  31    0.01   -3.08    3.28 <
  -2   3  31    5.43   -1.49    4.27 <
  -1   3  31    0.01    0.30    3.38 <
   0   3  31   36.78   49.20    4.97 o
   1   3  31    1.36   10.04    5.57 <
   2   3  31  163.73  171.37    9.64 o
  -2   4  31    1.70   -2.88    5.47 <
  -1   4  31   14.84   22.96    4.77 o
   0   4  31    0.04  -11.43    6.96 <
   1   4  31    1.17   -2.19    8.55 <
   2   4  31   16.79    8.45   10.34 <
  -1   5  31    1.77   -1.69    6.36 <
   0   5  31   25.70   21.57    8.65 <
   1   5  31   13.35    3.48   10.44 <
  -2   0  32  301.35  326.24   13.82 o
   0   0  32    1.17    4.87    4.27 <
   2   0  32    2.74   -0.60    5.57 <
  -3   1  32   95.51  108.65   12.33 o
  -2   1  32  250.58  280.62    8.85 o
  -1   1  32   76.54   93.64    6.06 o
   0   1  32    0.06   -0.10    3.18 <
   1   1  32    0.40    1.19    4.08 <
   2   1  32   28.18   26.24    5.07 o
  -2   2  32    0.55   -1.99    4.67 <
  -1   2  32  212.23  255.27    8.45 o
   0   2  32   38.01   47.61    4.37 o
   1   2  32   18.46   15.81    5.17 o
   2   2  32    1.38    1.09    4.67 <
  -2   3  32    7.91    1.99    5.77 <
  -1   3  32   15.18   17.50    3.88 o
   0   3  32  230.10  284.69   12.52 o
   1   3  32   60.95   67.30    6.86 o
   2   3  32   41.86   46.32   11.23 o
  -1   4  32    7.50   12.62    4.77 <
   0   4  32    2.03   -4.87    5.47 <
   1   4  32  207.58  226.14   13.12 o
  -1   5  32    0.02  -11.13    6.96 <
   0   5  32    1.24   15.90   19.09 <
  -1   0  33   11.19   12.13    5.17 <
   1   0  33    0.01    1.79    6.16 <
  -2   1  33  147.93  154.47    9.15 o
  -1   1  33  128.93  139.36    6.96 o
   0   1  33    6.84    8.45    3.78 <
   1   1  33   17.55   25.55    5.07 o
  -2   2  33    0.20   -0.40    7.06 <
  -1   2  33  138.03  164.21    7.36 o
   0   2  33  168.15  198.31    8.15 o
   1   2  33   11.00    4.08    5.47 <
  -2   3  33    1.20   -8.65    8.05 <
  -1   3  33    6.47    8.95    4.27 <
   0   3  33  146.85  188.47    9.34 o
   1   3  33    1.40   18.39    6.66 <
   2   3  33   29.38   17.10   12.52 <
  -1   4  33    0.82   10.34    5.37 <
   0   4  33  223.29  242.25    9.74 o
   1   4  33  119.60  151.69   16.80 o
  -1   5  33  124.81  139.46   13.82 o
  -2   0  34   30.27   36.88    6.76 o
   0   0  34    0.29   -2.78    5.17 <
  -2   1  34   25.32   34.00    6.76 o
  -1   1  34   19.78   23.46    4.27 o
   0   1  34    2.43    4.17    3.68 <
   1   1  34    0.02    1.89    5.07 <
  -2   2  34   29.34   26.34    6.96 o
  -1   2  34    5.99   10.84    3.88 <
   0   2  34   39.83   51.69    5.27 o
   1   2  34    0.34   -2.09    6.06 <
  -1   3  34   10.77   16.10    5.07 o
   0   3  34    3.55    7.16    5.86 <
   1   3  34  449.89  467.99   28.13 o
  -1   4  34    0.75   14.12    7.85 <
   0   4  34  113.44  208.45   19.58 o
  -1   0  35  150.77  153.28   11.63 o
   1   0  35    8.23    5.96    8.05 <
  -2   1  35  101.37  114.41   10.54 o
  -1   1  35    3.05    1.49    4.57 <
   0   1  35   15.89   12.13    4.47 <
   1   1  35    0.22    9.54    8.25 <
  -1   2  35    0.74   18.09    6.46 <
   0   2  35    0.01    0.89    5.17 <
   1   2  35   80.63   67.20   14.31 o
  -1   3  35   14.94   31.31    7.85 o
   0   3  35   36.11   50.30    5.77 o
   0   0  36   30.72   35.29    7.95 o
   0   1  36  122.25  146.72    9.54 o
   0   2  36   13.89    7.75    7.46 <

loop_
 _twin_refln_datum_id
 _twin_refln_individual_id
 _twin_refln_index_h
 _twin_refln_index_k
 _twin_refln_index_l
 _twin_refln_F_squared_calc
 _twin_refln_F_squared_meas
 _twin_refln_F_squared_sigma
 _twin_refln_include_status
 ? ? ? ? ? ? ? ? ?

#=======================================================================
data_alpha122K
#=======================================================================

# 5. CHEMICAL DATA

_chemical_name_systematic
; ?
;
_chemical_name_common                    'Pyrazinamide'
_chemical_formula_moiety                 ?
_chemical_formula_structural             ?
_chemical_formula_analytical             ?
_chemical_formula_iupac                  ?
_chemical_formula_sum                    'C5 H5 N3 O1'
_chemical_formula_weight                 123.1
_chemical_melting_point                  ?
_chemical_compound_source                ?
_chemical_absolute_configuration         .

#=======================================================================

# 6. CRYSTAL DATA

_symmetry_cell_setting                   monoclinic
_symmetry_space_group_name_H-M           'P 1 21/n 1'
_symmetry_space_group_name_Hall          '-P 2yabc'
_symmetry_Int_Tables_number              14

loop_
 _space_group_symop_id
 _space_group_symop_operation_xyz
 1   x,y,z
 2   -x+1/2,y+1/2,-z+1/2
 3   -x,-y,-z
 4   x+1/2,-y+1/2,z+1/2

_cell_length_a                           3.6330(10)
_cell_length_b                           6.753(2)
_cell_length_c                           22.546(5)
_cell_angle_alpha                        90
_cell_angle_beta                         92.39(2)
_cell_angle_gamma                        90
_cell_volume                             552.7(3)

loop_
 _twin_individual_id
 _twin_individual_mass_fraction_refined
 _twin_individual_twin_matrix_11
 _twin_individual_twin_matrix_12
 _twin_individual_twin_matrix_13
 _twin_individual_twin_matrix_21
 _twin_individual_twin_matrix_22
 _twin_individual_twin_matrix_23
 _twin_individual_twin_matrix_31
 _twin_individual_twin_matrix_32
 _twin_individual_twin_matrix_33
 ? ? ? ? ? ? ? ? ? ? ?

_cell_formula_units_Z                    4

_cell_measurement_reflns_used            49596
_cell_measurement_theta_min              1.81
_cell_measurement_theta_max              50.01
_cell_measurement_temperature            122
_cell_special_details
; ?
;

_exptl_crystal_density_diffrn            1.4797
_exptl_crystal_density_meas              ?
_exptl_crystal_density_method            ?
_exptl_crystal_F_000                     256

_exptl_absorpt_coefficient_mu            0.11
_exptl_crystal_description               'prism'
_exptl_crystal_size_max                  ?
_exptl_crystal_size_mid                  ?
_exptl_crystal_size_min                  ?
_exptl_crystal_size_rad                  ?
_exptl_crystal_colour                    'colorless'
_exptl_absorpt_correction_type           ?
_exptl_absorpt_process_details           ?
_exptl_absorpt_correction_T_min          ?
_exptl_absorpt_correction_T_max          ?
loop_
 _exptl_crystal_face_index_h
 _exptl_crystal_face_index_k
 _exptl_crystal_face_index_l
 _exptl_crystal_face_perp_dist
 ? ? ? ?

#=======================================================================

# 7. EXPERIMENTAL DATA

_exptl_special_details                   ?

_diffrn_ambient_temperature              122
_diffrn_source                           ?
_diffrn_source_power                     ?
_diffrn_source_voltage                   ?
_diffrn_source_current                   ?
_diffrn_radiation_type                   'Mo K\a'
_diffrn_radiation_source                 'X-ray tube'
_diffrn_radiation_wavelength             0.71073
_diffrn_radiation_monochromator          ?
_diffrn_measurement_device               ?
_diffrn_measurement_device_type          'Nonius Kappa CCD'
_diffrn_detector                         ?
_diffrn_detector_area_resol_mean         ?
_diffrn_measurement_method               ?
_diffrn_measurement_specimen_support     ?

_diffrn_reflns_number                    49596
_diffrn_reflns_theta_min                 1.81
_diffrn_reflns_theta_max                 50.01
_diffrn_reflns_theta_full                50.01
_diffrn_measured_fraction_theta_max      1
_diffrn_measured_fraction_theta_full     1
_diffrn_reflns_av_R_equivalents          0.0582
_diffrn_reflns_av_unetI/netI             0.1852
_diffrn_reflns_limit_h_min               -7
_diffrn_reflns_limit_h_max               7
_diffrn_reflns_limit_k_min               -14
_diffrn_reflns_limit_k_max               14
_diffrn_reflns_limit_l_min               -48
_diffrn_reflns_limit_l_max               48
_diffrn_reflns_reduction_process         ?

_diffrn_standards_number                 ?
_diffrn_standards_interval_count         ?
_diffrn_standards_interval_time          ?
_diffrn_standards_decay_%                ?
loop_
_diffrn_standard_refln_index_h
_diffrn_standard_refln_index_k
_diffrn_standard_refln_index_l
  ? ? ?

_diffrn_radiation_probe                  X-ray

#=======================================================================

# 8. REFINEMENT DATA

_refine_special_details
; ?
;

_reflns_number_total                     5797
_reflns_number_gt                        3372
_reflns_threshold_expression             'I>3\s(I)'

_refine_ls_structure_factor_coef         F
_refine_ls_R_factor_gt                   0.0368
_refine_ls_wR_factor_gt                  0.0456
_refine_ls_R_factor_all                  0.0759
_refine_ls_wR_factor_ref                 0.0477
_refine_ls_goodness_of_fit_ref           1.97
_refine_ls_goodness_of_fit_gt            2.48
_refine_ls_restrained_S_gt               ?
_refine_ls_restrained_S_all              ?
_refine_ls_number_reflns                 5797
_refine_ls_number_parameters             82
_refine_ls_number_restraints             0
_refine_ls_number_constraints            0
_refine_ls_weighting_scheme              sigma
_refine_ls_weighting_details             'w=1/(\s^2^(F)+0.0001F^2^)'
_refine_ls_hydrogen_treatment            'constr'
_refine_ls_shift/su_max                  0.0028
_refine_ls_shift/su_mean                 0.0002
_refine_diff_density_max                 0.67
_refine_diff_density_min                 -0.28
_refine_ls_extinction_method             'none'
_refine_ls_extinction_coef               ?
_refine_ls_extinction_expression         ?
_refine_ls_abs_structure_details         ?
_refine_ls_abs_structure_Flack           ?
_refine_ls_abs_structure_Rogers          ?

loop_
 _atom_type_symbol
 _atom_type_scat_dispersion_real
 _atom_type_scat_dispersion_imag
 _atom_type_scat_source
 C    0.0033  0.0016
 'International Tables Vol C tables 4.2.6.8 and 6.1.1.1'
 H    0.0000  0.0000
 'International Tables Vol C tables 4.2.6.8 and 6.1.1.1'
 N    0.0061  0.0033
 'International Tables Vol C tables 4.2.6.8 and 6.1.1.1'
 O    0.0106  0.0060
 'International Tables Vol C tables 4.2.6.8 and 6.1.1.1'

_computing_data_collection               ?
_computing_cell_refinement               ?
_computing_data_reduction                ?
_computing_structure_solution            ?
_computing_structure_refinement          ?
_computing_molecular_graphics            ?
_computing_publication_material          ?

loop_
 _restr_distance_atom_site_label_1
 _restr_distance_site_symmetry_1
 _restr_distance_atom_site_label_2
 _restr_distance_site_symmetry_2
 _restr_distance_target
 _restr_distance_target_weight_param
 ? ? ? ? ? ?

loop_
 _restr_angle_atom_site_label_1
 _restr_angle_site_symmetry_1
 _restr_angle_atom_site_label_2
 _restr_angle_site_symmetry_2
 _restr_angle_atom_site_label_3
 _restr_angle_site_symmetry_3
 _restr_angle_target
 _restr_angle_target_weight_param
 ? ? ? ? ? ? ? ?

loop_
 _restr_torsion_atom_site_label_1
 _restr_torsion_site_symmetry_1
 _restr_torsion_atom_site_label_2
 _restr_torsion_site_symmetry_2
 _restr_torsion_atom_site_label_3
 _restr_torsion_site_symmetry_3
 _restr_torsion_atom_site_label_4
 _restr_torsion_site_symmetry_4
 _restr_torsion_angle_target
 _restr_torsion_weight_param
 ? ? ? ? ? ? ? ? ? ?

loop_
 _restr_equal_distance_atom_site_label_1
 _restr_equal_distance_site_symmetry_1
 _restr_equal_distance_atom_site_label_2
 _restr_equal_distance_site_symmetry_2
 _restr_equal_distance_class_class_id
 _restr_equal_distance_class_target_weight_param
 ? ? ? ? ? ?

loop_
 _restr_equal_angle_atom_site_label_1
 _restr_equal_angle_site_symmetry_1
 _restr_equal_angle_atom_site_label_2
 _restr_equal_angle_site_symmetry_2
 _restr_equal_angle_atom_site_label_3
 _restr_equal_angle_site_symmetry_3
 _restr_equal_angle_class_class_id
 _restr_equal_angle_class_target_weight_param
 ? ? ? ? ? ? ? ?

loop_
 _restr_equal_torsion_atom_site_label_1
 _restr_equal_torsion_site_symmetry_1
 _restr_equal_torsion_atom_site_label_2
 _restr_equal_torsion_site_symmetry_2
 _restr_equal_torsion_atom_site_label_3
 _restr_equal_torsion_site_symmetry_3
 _restr_equal_torsion_atom_site_label_4
 _restr_equal_torsion_site_symmetry_4
 _restr_equal_torsion_class_class_id
 _restr_equal_torsion_class_target_weight_param
 ? ? ? ? ? ? ? ? ? ?


#=======================================================================

# 9. ATOMIC COORDINATES AND DISPLACEMENT PARAMETERS

loop_
 _atom_site_label
 _atom_site_type_symbol
 _atom_site_fract_x
 _atom_site_fract_y
 _atom_site_fract_z
 _atom_site_adp_type
 _atom_site_U_iso_or_equiv
 _atom_site_site_symmetry_multiplicity
 _atom_site_occupancy
 _atom_site_calc_flag
 _atom_site_refinement_flags
 _atom_site_disorder_assembly
 _atom_site_disorder_group
  O1 O 0.04766(11) 0.96838(6) 0.083573(16) Uani 0.02164(9) 4 1 d . . .
  N1 N 0.43760(13) 0.57110(7) 0.212104(18) Uani 0.01981(9) 4 1 d . . .
  N2 N 0.46057(10) 0.49020(6) 0.089971(16) Uani 0.01564(7) 4 1 d . . .
  N3 N 0.22848(14) 0.76950(6) 0.008882(16) Uani 0.02294(10) 4 1 d . . .
  C1 C 0.33459(11) 0.66336(6) 0.110297(17) Uani 0.01327(8) 4 1 d . . .
  C2 C 0.55614(13) 0.39750(7) 0.19160(2) Uani 0.01839(10) 4 1 d . . .
  C3 C 0.19371(12) 0.81413(6) 0.065870(16) Uani 0.01521(8) 4 1 d . . .
  C4 C 0.56968(13) 0.35721(7) 0.13100(2) Uani 0.01710(9) 4 1 d . . .
  C5 C 0.32592(13) 0.70424(7) 0.170880(19) Uani 0.01656(9) 4 1 d . . .
  H1n3 H 0.342869 0.661931 -0.000923 Uiso 0.0275 4 1 d . . .
  H2n3 H 0.136825 0.84789 -0.018565 Uiso 0.0275 4 1 d . . .
  H1c2 H 0.634595 0.297187 0.219531 Uiso 0.0221 4 1 d . . .
  H1c4 H 0.65955 0.23091 0.118467 Uiso 0.0205 4 1 d . . .
  H1c5 H 0.237816 0.83087 0.183448 Uiso 0.0199 4 1 d . . .

loop_
 _atom_site_aniso_label
 _atom_site_aniso_type_symbol
 _atom_site_aniso_U_11
 _atom_site_aniso_U_22
 _atom_site_aniso_U_33
 _atom_site_aniso_U_12
 _atom_site_aniso_U_13
 _atom_site_aniso_U_23
 O1 O 0.03063(17) 0.01680(14) 0.01750(13) 0.01203(12) 0.00138(12) -0.00050(11)
 N1 N 0.02582(17) 0.01937(16) 0.01410(13) 0.00367(13) -0.00087(12) 0.00056(12)
 N2 N 0.01942(14) 0.01291(13) 0.01458(12) 0.00452(11) 0.00055(10) -0.00004(10)
 N3 N 0.0361(2) 0.01927(17) 0.01347(13) 0.01463(15) 0.00061(13) 0.00027(12)
 C1 C 0.01441(13) 0.01194(14) 0.01343(13) 0.00259(10) 0.00023(10) -0.00002(10)
 C2 C 0.02129(17) 0.01746(17) 0.01632(15) 0.00333(13) -0.00055(12) 0.00338(13)
 C3 C 0.01813(15) 0.01349(14) 0.01399(13) 0.00487(11) 0.00038(10) 0.00007(11)
 C4 C 0.02065(16) 0.01338(15) 0.01725(15) 0.00463(12) 0.00076(12) 0.00153(12)
 C5 C 0.02044(16) 0.01510(15) 0.01409(13) 0.00315(12) 0.00015(11) -0.00120(12)

loop_
 _jana_atom_site_ADP_C_label
 _jana_atom_site_ADP_C_type_symbol
 _jana_atom_site_ADP_C_111
 _jana_atom_site_ADP_C_112
 _jana_atom_site_ADP_C_113
 _jana_atom_site_ADP_C_122
 _jana_atom_site_ADP_C_123
 _jana_atom_site_ADP_C_133
 _jana_atom_site_ADP_C_222
 _jana_atom_site_ADP_C_223
 _jana_atom_site_ADP_C_233
 _jana_atom_site_ADP_C_333
 ? ? ? ? ? ? ? ? ? ? ? ?

loop_
 _jana_atom_site_ADP_D_label
 _jana_atom_site_ADP_D_type_symbol
 _jana_atom_site_ADP_D_1111
 _jana_atom_site_ADP_D_1112
 _jana_atom_site_ADP_D_1113
 _jana_atom_site_ADP_D_1122
 _jana_atom_site_ADP_D_1123
 _jana_atom_site_ADP_D_1133
 _jana_atom_site_ADP_D_1222
 _jana_atom_site_ADP_D_1223
 _jana_atom_site_ADP_D_1233
 _jana_atom_site_ADP_D_1333
 _jana_atom_site_ADP_D_2222
 _jana_atom_site_ADP_D_2223
 _jana_atom_site_ADP_D_2233
 _jana_atom_site_ADP_D_2333
 _jana_atom_site_ADP_D_3333
 ? ? ? ? ? ? ? ? ? ? ? ? ? ? ? ? ?

loop_
 _jana_atom_site_ADP_E_label
 _jana_atom_site_ADP_E_type_symbol
 _jana_atom_site_ADP_E_11111
 _jana_atom_site_ADP_E_11112
 _jana_atom_site_ADP_E_11113
 _jana_atom_site_ADP_E_11122
 _jana_atom_site_ADP_E_11123
 _jana_atom_site_ADP_E_11133
 _jana_atom_site_ADP_E_11222
 _jana_atom_site_ADP_E_11223
 _jana_atom_site_ADP_E_11233
 _jana_atom_site_ADP_E_11333
 _jana_atom_site_ADP_E_12222
 _jana_atom_site_ADP_E_12223
 _jana_atom_site_ADP_E_12233
 _jana_atom_site_ADP_E_12333
 _jana_atom_site_ADP_E_13333
 _jana_atom_site_ADP_E_22222
 _jana_atom_site_ADP_E_22223
 _jana_atom_site_ADP_E_22233
 _jana_atom_site_ADP_E_22333
 _jana_atom_site_ADP_E_23333
 _jana_atom_site_ADP_E_33333
 ? ? ? ? ? ? ? ? ? ? ? ? ? ? ? ? ? ? ? ? ? ? ?

loop_
 _jana_atom_site_ADP_F_label
 _jana_atom_site_ADP_F_type_symbol
 _jana_atom_site_ADP_F_111111
 _jana_atom_site_ADP_F_111112
 _jana_atom_site_ADP_F_111113
 _jana_atom_site_ADP_F_111122
 _jana_atom_site_ADP_F_111123
 _jana_atom_site_ADP_F_111133
 _jana_atom_site_ADP_F_111222
 _jana_atom_site_ADP_F_111223
 _jana_atom_site_ADP_F_111233
 _jana_atom_site_ADP_F_111333
 _jana_atom_site_ADP_F_112222
 _jana_atom_site_ADP_F_112223
 _jana_atom_site_ADP_F_112233
 _jana_atom_site_ADP_F_112333
 _jana_atom_site_ADP_F_113333
 _jana_atom_site_ADP_F_122222
 _jana_atom_site_ADP_F_122223
 _jana_atom_site_ADP_F_122233
 _jana_atom_site_ADP_F_122333
 _jana_atom_site_ADP_F_123333
 _jana_atom_site_ADP_F_133333
 _jana_atom_site_ADP_F_222222
 _jana_atom_site_ADP_F_222223
 _jana_atom_site_ADP_F_222233
 _jana_atom_site_ADP_F_222333
 _jana_atom_site_ADP_F_223333
 _jana_atom_site_ADP_F_233333
 _jana_atom_site_ADP_F_333333
 ? ? ? ? ? ? ? ? ? ? ? ? ? ? ? ? ? ? ? ? ? ? ? ? ? ? ? ? ? ?


#=======================================================================

# 10. MOLECULAR GEOMETRY


loop_
 _geom_bond_atom_site_label_1
 _geom_bond_atom_site_label_2
 _geom_bond_site_symmetry_1
 _geom_bond_site_symmetry_2
 _geom_bond_distance
 _geom_bond_publ_flag
  O1 C3 . . 1.2424(8) ?
  N1 C2 . . 1.3379(9) ?
  N1 C5 . . 1.3436(8) ?
  N2 C1 . . 1.3433(8) ?
  N2 C4 . . 1.3375(8) ?
  N3 C3 . . 1.3309(8) ?
  N3 H1n3 . . 0.87 ?
  N3 H2n3 . . 0.87 ?
  C1 C3 . . 1.5030(8) ?
  C1 C5 . . 1.3952(8) ?
  C2 C4 . . 1.3961(9) ?
  C2 H1c2 . . 0.96 ?
  C4 H1c4 . . 0.96 ?
  C5 H1c5 . . 0.96 ?

loop_
 _geom_angle_atom_site_label_1
 _geom_angle_atom_site_label_2
 _geom_angle_atom_site_label_3
 _geom_angle_site_symmetry_1
 _geom_angle_site_symmetry_2
 _geom_angle_site_symmetry_3
 _geom_angle
 _geom_angle_publ_flag
  C2 N1 C5 . . . 116.08(4) ?
  C1 N2 C4 . . . 116.36(4) ?
  C3 N3 H1n3 . . . 120 ?
  C3 N3 H2n3 . . . 120 ?
  H1n3 N3 H2n3 . . . 120 ?
  N2 C1 C3 . . . 118.28(4) ?
  N2 C1 C5 . . . 121.88(4) ?
  C3 C1 C5 . . . 119.83(4) ?
  N1 C2 C4 . . . 122.27(4) ?
  N1 C2 H1c2 . . . 118.86 ?
  C4 C2 H1c2 . . . 118.87 ?
  O1 C3 N3 . . . 123.99(4) ?
  O1 C3 C1 . . . 119.47(4) ?
  N3 C3 C1 . . . 116.53(4) ?
  N2 C4 C2 . . . 121.64(4) ?
  N2 C4 H1c4 . . . 119.18 ?
  C2 C4 H1c4 . . . 119.18 ?
  N1 C5 C1 . . . 121.76(4) ?
  N1 C5 H1c5 . . . 119.12 ?
  C1 C5 H1c5 . . . 119.12 ?

loop_
 _geom_torsion_atom_site_label_1
 _geom_torsion_atom_site_label_2
 _geom_torsion_atom_site_label_3
 _geom_torsion_atom_site_label_4
 _geom_torsion_site_symmetry_1
 _geom_torsion_site_symmetry_2
 _geom_torsion_site_symmetry_3
 _geom_torsion_site_symmetry_4
 _geom_torsion
 _geom_torsion_publ_flag
 ? ? ? ? ? ? ? ? ? ?

loop_
 _geom_hbond_atom_site_label_D
 _geom_hbond_atom_site_label_H
 _geom_hbond_atom_site_label_A
 _geom_hbond_site_symmetry_D
 _geom_hbond_site_symmetry_H
 _geom_hbond_site_symmetry_A
 _geom_hbond_distance_DH
 _geom_hbond_distance_HA
 _geom_hbond_distance_DA
 _geom_hbond_angle_DHA
 _geom_hbond_publ_flag
  N3 H1n3 N2 . . 3_665   0.87   2.39   3.0870(12)   137.29 ?
  N3 H2n3 O1 . . 3_575   0.87   2.01   2.8828(12)   176.92 ?
  C4 H1c4 O1 . . 1_645   0.96   2.42   3.3479(15)   163.26 ?


#=======================================================================

# 11. STRUCTURE-FACTOR LIST

loop_
 _refln_index_h
 _refln_index_k
 _refln_index_l
 _refln_F_squared_calc
 _refln_F_squared_meas
 _refln_F_squared_sigma
 _refln_observed_status
   2   0   0   187.11   202.15     1.96 o
   4   0   0     9.40    10.96     1.29 o
   6   0   0     1.21     0.22     0.40 <
   1   1   0  8267.00  8583.25    90.48 o
   2   1   0   349.06   374.03     2.16 o
   3   1   0    57.78    61.47     0.60 o
   4   1   0    18.75    18.84     1.23 o
   5   1   0     1.80     1.49     0.18 o
   6   1   0     0.04     0.22     0.32 <
   7   1   0     5.28     3.85     0.93 o
   0   2   0    18.78     5.94     0.53 o
   1   2   0   218.88   253.95     1.62 o
   2   2   0  1936.05  2040.55    12.91 o
   3   2   0   219.69   234.69     1.52 o
   4   2   0    10.31     9.51     1.35 o
   5   2   0     1.06     2.99     0.26 o
   6   2   0    13.14    12.91     0.40 o
   7   2   0     3.03     1.70     1.22 <
   1   3   0     5.83    12.03     0.46 o
   2   3   0    74.55    83.58     0.58 o
   3   3   0   363.74   377.29     2.29 o
   4   3   0    20.62    30.45     1.61 o
   5   3   0    13.82    13.40     0.29 o
   6   3   0     5.10     4.93     0.41 o
   7   3   0     0.02     0.79     0.97 <
   0   4   0   124.55   129.21     1.37 o
   1   4   0     2.12     1.88     0.36 o
   2   4   0     3.19     5.41     0.46 o
   3   4   0    12.70    13.40     0.84 o
   4   4   0    13.87    16.60     1.22 o
   5   4   0    15.60    15.75     0.41 o
   6   4   0     0.76     1.36     0.76 <
   7   4   0     2.65     3.12     1.18 <
   1   5   0    60.98    56.37     0.66 o
   2   5   0    79.10    82.77     0.89 o
   3   5   0    67.58    64.96     1.11 o
   4   5   0     2.34     2.68     0.33 o
   5   5   0    29.12    28.66     0.61 o
   6   5   0     3.86     4.83     0.56 o
   7   5   0     0.46     0.30     1.36 <
   0   6   0   116.68   114.71     1.31 o
   1   6   0    59.43    62.43     0.83 o
   2   6   0     0.72    -0.70     1.00 <
   3   6   0    16.95    15.94     1.24 o
   4   6   0     0.93     0.58     0.31 <
   5   6   0    37.17    36.72     0.72 o
   6   6   0     6.65     6.84     0.65 o
   7   6   0     0.93     0.70     2.21 <
   1   7   0    13.67    14.49     0.86 o
   2   7   0     7.42     6.68     1.42 o
   3   7   0    12.26    13.16     0.31 o
   4   7   0    57.07    55.93     0.81 o
   5   7   0     1.04     0.61     0.45 <
   6   7   0     7.71     7.15     0.80 o
   0   8   0     2.56    -0.71     4.03 <
   1   8   0     1.16     0.40     1.36 <
   2   8   0    38.23    39.38     0.52 o
   3   8   0    39.96    40.91     0.63 o
   4   8   0     1.64     2.26     0.51 o
   5   8   0    10.45     9.61     0.60 o
   6   8   0     5.07     4.31     1.36 o
   1   9   0     0.90     2.40     0.34 o
   2   9   0    16.10    17.42     0.41 o
   3   9   0     9.54     8.97     0.43 o
   4   9   0     8.95    10.43     0.57 o
   5   9   0     1.08     2.95     0.87 o
   6   9   0     2.74     2.08     2.06 <
   0  10   0     5.09     6.17     0.46 o
   1  10   0    11.99    12.18     0.56 o
   2  10   0     0.08     0.18     0.47 <
   3  10   0     9.36     9.69     0.67 o
   4  10   0     0.15     0.78     0.72 <
   5  10   0     6.71     7.44     1.06 o
   1  11   0     1.97     2.58     0.48 o
   2  11   0    13.63    13.48     0.64 o
   3  11   0     1.60     1.35     0.78 <
   4  11   0    13.54    12.21     1.32 o
   5  11   0     1.49     1.45     2.55 <
   0  12   0     3.58     3.49     1.24 <
   1  12   0     5.68     6.77     0.67 o
   2  12   0     0.12     1.19     0.88 <
   3  12   0    18.28    19.30     1.30 o
   4  12   0     0.00     0.07     1.98 <
   1  13   0     1.65     2.35     1.26 <
   2  13   0    10.95     9.93     1.37 o
   3  13   0     0.32     2.17     1.66 <
   0  14   0     0.54     1.19     2.49 <
   1  14   0     0.39    -1.13     2.01 <
   2  14   0     0.84     0.25     2.73 <
  -7   0   1     3.92     3.93     0.92 o
  -5   0   1     0.25     0.49     0.22 <
  -3   0   1     4.12     4.02     0.57 o
  -1   0   1   140.44   157.91     2.78 o
   1   0   1  2943.98  3026.98    54.64 o
   3   0   1     2.95     3.46     0.77 o
   5   0   1    25.44    27.62     0.44 o
   7   0   1    11.70    11.78     1.45 o
  -7   1   1    15.30    13.66     1.05 o
  -6   1   1     1.58     2.12  1963.41 <
  -5   1   1     3.14     3.87     0.20 o
  -4   1   1     0.93     2.01     1.18 <
  -3   1   1    98.85   110.80     0.79 o
  -2   1   1    25.06    27.71     0.48 o
  -1   1   1  2959.83  3027.48    31.65 o
   0   1   1   282.51   287.37     2.38 o
   1   1   1  4384.79  4373.54    45.82 o
   2   1   1   331.87   375.85     2.21 o
   3   1   1    24.25    28.62     0.63 o
   4   1   1     1.91     1.80     1.31 <
   5   1   1     3.99     3.49     0.21 o
   6   1   1     3.42     5.53     0.47 o
   7   1   1     0.33     1.19     1.12 <
  -7   2   1     0.53    -0.97     0.90 <
  -6   2   1    30.89    30.03     0.51 o
  -5   2   1    12.68    13.35     0.26 o
  -4   2   1    14.83    15.13     1.56 o
  -3   2   1    89.31    93.74     0.76 o
  -2   2   1   134.17   154.41     1.38 o
  -1   2   1    30.11    33.24     0.38 o
   0   2   1    64.63    60.38     0.66 o
   1   2   1    48.73    48.68     0.41 o
   2   2   1   821.79   880.88     4.91 o
   3   2   1    97.95   102.96     0.80 o
   4   2   1     2.01     3.46     1.06 o
   5   2   1    67.07    72.72     0.68 o
   6   2   1     0.09     0.98     0.36 <
   7   2   1     2.08     1.34     1.05 <
  -7   3   1     0.01     0.09     0.85 <
  -6   3   1     5.16     5.07     0.50 o
  -5   3   1     4.07     5.07     0.31 o
  -4   3   1    66.01    66.15     1.26 o
  -3   3   1    82.11    92.54     0.94 o
  -2   3   1    76.25    69.53     0.58 o
  -1   3   1   390.74   434.92     2.70 o
   0   3   1    35.85    45.60     0.44 o
   1   3   1    44.82    47.40     0.42 o
   2   3   1    18.17    19.10     0.33 o
   3   3   1   103.07   110.71     0.93 o
   4   3   1   354.99   358.56     2.81 o
   5   3   1     5.78     5.80     0.23 o
   6   3   1     1.18     1.48     1.22 <
   7   3   1     0.05    -0.58     0.91 <
  -7   4   1     0.01     0.13     1.31 <
  -6   4   1    12.72    12.27     0.55 o
  -5   4   1    14.73    16.74     0.42 o
  -4   4   1    85.70    83.94     1.19 o
  -3   4   1    30.04    28.01     1.01 o
  -2   4   1    32.18    32.82     0.55 o
  -1   4   1   202.36   215.34     1.44 o
   0   4   1    17.53    23.34     0.33 o
   1   4   1     5.65     6.77     0.36 o
   2   4   1   105.14   100.71     0.81 o
   3   4   1   156.65   153.54     1.33 o
   4   4   1    41.17    43.86     1.52 o
   5   4   1    27.70    27.74     0.47 o
   6   4   1     2.24     1.12     0.69 <
   7   4   1     3.34     2.30     1.17 <
  -7   5   1     4.57     2.44     1.71 <
  -6   5   1     0.05     0.94     0.58 <
  -5   5   1     0.13     0.85     0.35 <
  -4   5   1     0.24     0.12     0.23 <
  -3   5   1     0.00     1.17     1.52 <
  -2   5   1    41.80    41.45     0.82 o
  -1   5   1     3.95     4.61     0.56 o
   0   5   1    63.02    69.73     0.65 o
   1   5   1    22.06    18.01     0.50 o
   2   5   1   248.31   233.45     1.63 o
   3   5   1    17.73    18.35     1.07 o
   4   5   1     2.77     3.60     0.28 o
   5   5   1    12.44    13.21     0.43 o
   6   5   1    20.13    21.07     0.63 o
   7   5   1     0.11    -1.18     1.47 <
  -7   6   1     0.11     1.75     1.75 <
  -6   6   1     0.00     0.64     0.79 <
  -5   6   1     9.62    11.34     0.47 o
  -4   6   1    31.90    32.83     0.54 o
  -3   6   1     0.11    -0.18     1.25 <
  -2   6   1    10.05    10.71     0.72 o
  -1   6   1     0.64     0.59     0.59 <
   0   6   1    45.78    47.48     0.69 o
   1   6   1   111.57   102.93     1.04 o
   2   6   1     1.59     2.85     1.18 <
   3   6   1     1.33     1.00     1.23 <
   4   6   1     2.52     2.18     0.37 o
   5   6   1     0.88     1.13     0.47 <
   6   6   1     1.46     0.80     0.57 <
   7   6   1     4.88     3.22     2.55 <
  -6   7   1     0.95     1.17     0.70 <
  -5   7   1     4.95     4.71     0.51 o
  -4   7   1    16.40    18.47     0.49 o
  -3   7   1     9.95    10.52     0.31 o
  -2   7   1    20.71    20.44     1.54 o
  -1   7   1    32.60    32.25     1.21 o
   0   7   1   119.57   125.05     1.51 o
   1   7   1    11.63    11.06     1.09 o
   2   7   1    15.37    15.74     1.28 o
   3   7   1     7.13     6.97     0.24 o
   4   7   1     5.50     5.09     0.32 o
   5   7   1     1.56     2.16     0.51 o
   6   7   1     0.04    -1.58     0.80 <
  -6   8   1     1.29     0.98     1.53 <
  -5   8   1     1.56     1.37     0.81 <
  -4   8   1     0.64     0.94     0.42 <
  -3   8   1    37.00    37.65     0.52 o
  -2   8   1     0.06     1.14     0.39 <
  -1   8   1   107.62   105.97     1.92 o
   0   8   1    21.01    23.45     2.10 o
   1   8   1     4.14     4.81     1.15 o
   2   8   1    31.18    30.20     0.46 o
   3   8   1     3.31     2.82     0.30 o
   4   8   1     1.50     2.02     0.37 o
   5   8   1     1.51     1.62     0.63 <
   6   8   1     0.06    -0.55     0.85 <
  -6   9   1     0.90     1.15     1.78 <
  -5   9   1     3.64     3.47     0.83 o
  -4   9   1     4.78     5.68     0.70 o
  -3   9   1     0.36     1.07     0.40 <
  -2   9   1    62.02    62.76     0.80 o
  -1   9   1    54.41    58.72     0.80 o
   0   9   1     0.05     0.75     0.39 <
   1   9   1    31.13    32.90     0.54 o
   2   9   1     8.11     7.33     0.34 o
   3   9   1    12.67    11.85     0.55 o
   4   9   1     2.73     3.03     0.51 o
   5   9   1     0.53     2.04     0.90 <
   6   9   1     0.07     0.18     1.95 <
  -5  10   1     3.47     2.85     1.70 <
  -4  10   1     6.38     5.24     0.86 o
  -3  10   1    11.14    12.47     0.60 o
  -2  10   1    26.36    25.88     0.57 o
  -1  10   1     0.48     0.37     0.66 <
   0  10   1    40.89    44.02     0.70 o
   1  10   1    13.08    12.39     0.62 o
   2  10   1     9.16     9.55     0.46 o
   3  10   1     7.23     7.38     0.55 o
   4  10   1     3.91     3.92     0.96 o
   5  10   1     2.00     0.58     1.32 <
  -5  11   1     0.60     0.79     1.89 <
  -4  11   1     8.54    10.24     1.35 o
  -3  11   1     1.72     1.51     0.64 <
  -2  11   1     0.14     0.20     0.60 <
  -1  11   1    22.79    23.16     0.58 o
   0  11   1     7.09     7.60     0.51 o
   1  11   1    12.50    13.18     0.58 o
   2  11   1    13.65    13.12     0.71 o
   3  11   1     1.28     2.36     0.76 o
   4  11   1     6.16     4.75     4.06 <
   5  11   1     0.24    -0.65     6.34 <
  -4  12   1     1.13     0.86     1.64 <
  -3  12   1     3.15     4.30     2.47 <
  -2  12   1     1.60     1.66     1.20 <
  -1  12   1     5.87     6.72     0.66 o
   0  12   1    12.29    11.96     0.62 o
   1  12   1    11.24    12.12     0.89 o
   2  12   1     2.47     1.92     0.84 <
   3  12   1    10.38    10.68     1.12 o
   4  12   1     1.13     0.12     1.64 <
  -3  13   1     0.51     1.75     1.34 <
  -2  13   1     5.98     5.58     1.65 o
  -1  13   1     1.01     2.13     1.22 <
   0  13   1    15.25    15.99     1.29 o
   1  13   1     6.49     5.28     0.98 o
   2  13   1     8.41     8.26     0.95 o
   3  13   1     0.14    -0.11     1.25 <
  -2  14   1     0.21    -1.84     1.98 <
  -1  14   1     9.45     7.35     3.44 <
   0  14   1     0.72    -0.10     1.68 <
   1  14   1    10.68     9.84     2.44 o
   2  14   1     1.35     2.00     2.37 <
  -6   0   2     7.79     7.65     0.45 o
  -4   0   2   154.72   162.01     2.03 o
  -2   0   2   223.29   254.26     2.12 o
   0   0   2   406.85   224.92     3.82 o
   2   0   2   274.49   278.62     2.29 o
   4   0   2    12.20    11.39     1.44 o
   6   0   2     0.05     0.62     0.44 <
  -7   1   2     0.26     0.68     1.08 <
  -6   1   2     4.85     4.94     0.33 o
  -5   1   2    26.21    26.93     0.31 o
  -4   1   2     0.03    -0.33     1.09 <
  -3   1   2     9.57    10.34     0.52 o
  -2   1   2  1233.99  1382.85     9.13 o
  -1   1   2     4.84     6.66     0.36 o
   0   1   2  1044.72  1059.80     8.11 o
   1   1   2    10.50    10.29     0.27 o
   2   1   2     1.58     5.67     0.24 o
   3   1   2    14.60    16.15     0.48 o
   4   1   2     8.58    10.47     0.91 o
   5   1   2     0.46     0.31     0.21 <
   6   1   2    70.32    72.11     0.71 o
   7   1   2     3.48     4.16     1.16 o
  -7   2   2     0.18    -0.07     0.57 <
  -6   2   2     0.49     1.81     0.46 o
  -5   2   2     2.35     2.52     0.24 o
  -4   2   2    19.93    22.09     1.20 o
  -3   2   2   269.88   297.16     1.96 o
  -2   2   2   270.82   287.82     1.64 o
  -1   2   2   349.67   373.58     2.41 o
   0   2   2   228.27   220.32     1.86 o
   1   2   2   473.09   503.76     3.46 o
   2   2   2   105.96   111.51     0.74 o
   3   2   2    21.80    25.84     0.46 o
   4   2   2     4.20     3.90     1.31 <
   5   2   2    97.64   100.74     0.93 o
   6   2   2     9.53    10.44     0.35 o
   7   2   2     7.87     8.15     0.99 o
  -7   3   2     0.12     1.32     0.76 <
  -6   3   2     1.13     1.29     0.61 <
  -5   3   2    60.10    60.27     0.72 o
  -4   3   2    70.74    75.86     1.79 o
  -3   3   2     4.65     5.28    76.65 <
  -2   3   2     0.43     0.35     0.39 <
  -1   3   2   177.12   224.85     1.43 o
   0   3   2    60.41    79.25     0.77 o
   1   3   2    65.94    75.77     0.54 o
   2   3   2    82.05    89.22     0.57 o
   3   3   2    89.53    90.56     0.85 o
   4   3   2   150.94   151.90     1.63 o
   5   3   2    41.96    42.73     0.51 o
   6   3   2     1.65     1.80     0.44 o
   7   3   2     0.02     0.05     1.07 <
  -7   4   2     0.31     1.06     1.53 <
  -6   4   2    12.90    13.60     0.56 o
  -5   4   2    50.94    48.99     0.74 o
  -4   4   2     5.95     8.06     1.36 o
  -3   4   2     7.75     6.29     0.95 o
  -2   4   2     3.62     2.85     0.61 o
  -1   4   2    70.71    69.25     0.61 o
   0   4   2   553.13   650.03     4.06 o
   1   4   2    18.61    26.78     0.34 o
   2   4   2    73.99    73.71     0.68 o
   3   4   2   613.53   589.62     3.71 o
   4   4   2    99.22    98.25     1.46 o
   5   4   2     0.39     1.33     0.29 o
   6   4   2     0.40     0.21     0.59 <
   7   4   2     0.16     0.21     1.07 <
  -7   5   2     7.08     4.34     1.59 <
  -6   5   2    14.24    14.93     0.59 o
  -5   5   2     0.05     0.20     0.38 <
  -4   5   2     0.01    -0.08     0.22 <
  -3   5   2     0.00    -0.56     1.32 <
  -2   5   2    29.10    29.37     0.84 o
  -1   5   2   104.43   104.18     0.87 o
   0   5   2    59.69    63.30     0.59 o
   1   5   2   297.47   294.07     1.77 o
   2   5   2   366.80   326.96     2.05 o
   3   5   2    64.91    59.59     1.03 o
   4   5   2    12.93    13.23     0.33 o
   5   5   2     0.04     1.08     0.34 o
   6   5   2     2.71     2.93     0.51 o
   7   5   2     0.00    -0.04     1.33 <
  -7   6   2     1.88    -0.85     2.08 <
  -6   6   2     0.17    -0.61     0.70 <
  -5   6   2     0.07    -0.25     0.37 <
  -4   6   2     3.61     4.58     0.37 o
  -3   6   2     0.20     0.29     2.02 <
  -2   6   2    39.94    36.71     0.80 o
  -1   6   2    12.45    13.69     0.75 o
   0   6   2   128.81   121.07     0.99 o
   1   6   2   588.66   573.59     3.69 o
   2   6   2    93.19    87.12     1.35 o
   3   6   2     7.41     8.63     1.73 o
   4   6   2     7.21     7.38     0.31 o
   5   6   2     2.00     2.16     0.44 o
   6   6   2     0.26     0.38     0.56 <
   7   6   2     0.00    -1.63     1.52 <
  -6   7   2     1.62     0.71     0.99 <
  -5   7   2     0.23     0.21     0.45 <
  -4   7   2     0.07     0.69     0.35 <
  -3   7   2    16.91    18.84     0.37 o
  -2   7   2     2.46     2.10     1.69 <
  -1   7   2    86.38    81.67     1.17 o
   0   7   2   233.20   238.86     2.18 o
   1   7   2    37.09    33.75     1.28 o
   2   7   2     0.37     0.76     1.82 <
   3   7   2     9.05     9.42     0.28 o
   4   7   2     1.37     1.36     0.35 o
   5   7   2     2.84     3.53     0.62 o
   6   7   2     4.03     3.75     0.99 o
  -6   8   2     4.28     3.61     1.27 <
  -5   8   2     1.24     1.33     0.58 <
  -4   8   2     1.00     0.98     0.49 <
  -3   8   2     5.46     5.94     0.28 o
  -2   8   2    29.90    30.88     0.48 o
  -1   8   2    39.70    40.76     1.91 o
   0   8   2    18.45    15.24     1.98 o
   1   8   2    17.70    18.60     0.98 o
   2   8   2     6.86     8.16     0.34 o
   3   8   2     0.43     0.57     0.30 <
   4   8   2     1.85     2.10     0.35 o
   5   8   2     0.96     1.72     0.66 <
   6   8   2     0.25     0.93     0.89 <
  -6   9   2     0.02     0.05     2.12 <
  -5   9   2     9.49    10.53     0.89 o
  -4   9   2     0.03     2.05     0.65 o
  -3   9   2     4.59     4.13     0.49 o
  -2   9   2     6.08     6.18     0.28 o
  -1   9   2     1.00     1.41     0.27 o
   0   9   2    39.68    41.42     0.70 o
   1   9   2     3.46     4.72     0.29 o
   2   9   2     0.25    -0.28     0.31 <
   3   9   2     0.16     0.89     0.55 <
   4   9   2     2.96     2.64     0.52 o
   5   9   2     1.01     2.00     0.82 <
   6   9   2     0.00     1.16     1.85 <
  -5  10   2     2.31     4.05     1.35 o
  -4  10   2     8.25     8.63     0.80 o
  -3  10   2     6.31     5.96     0.49 o
  -2  10   2     0.08     0.85     0.43 <
  -1  10   2    23.08    23.36     0.71 o
   0  10   2     4.68     4.33     0.36 o
   1  10   2     2.15     2.28     0.48 o
   2  10   2     0.18     0.20     0.42 <
   3  10   2     2.13     2.02     0.46 o
   4  10   2     5.72     6.41     0.93 o
   5  10   2     0.05     1.37     1.14 <
  -5  11   2     2.08     1.44     1.41 <
  -4  11   2     0.30     0.39     1.22 <
  -3  11   2    17.80    19.07     0.89 o
  -2  11   2     3.31     4.12     0.69 o
  -1  11   2     0.57     0.61     0.46 <
   0  11   2     0.74     2.12     0.54 o
   1  11   2     0.06     0.15     0.46 <
   2  11   2     0.99     1.28     0.51 <
   3  11   2     2.10     1.91     0.66 <
   4  11   2     0.16     0.33     1.26 <
   5  11   2     2.64     5.05     2.43 <
  -4  12   2     3.66     1.19     2.11 <
  -3  12   2     8.33    11.48     1.78 o
  -2  12   2    12.50    12.20     0.84 o
  -1  12   2     0.01     0.85     0.71 <
   0  12   2     0.62     0.31     0.45 <
   1  12   2     1.06     0.98     0.68 <
   2  12   2     0.19     1.27     0.67 <
   3  12   2     0.02     0.24     1.35 <
   4  12   2     0.59     0.26     1.92 <
  -3  13   2     1.40    -0.14     1.09 <
  -2  13   2     4.22     5.39     1.36 o
  -1  13   2     5.00     5.59     1.22 o
   0  13   2     0.49     0.90     0.84 <
   1  13   2     1.26     0.19     1.01 <
   2  13   2     0.03     0.07     1.03 <
   3  13   2     0.08     0.86     1.36 <
  -2  14   2     0.43    -1.18     1.45 <
  -1  14   2     1.13     1.27     1.74 <
   0  14   2     2.29     2.14     1.68 <
   1  14   2     0.42     0.37     1.52 <
   2  14   2     1.19    -0.15     2.84 <
  -7   0   3     3.43     2.28     1.70 <
  -5   0   3     7.74     7.36     0.29 o
  -3   0   3    26.85    31.80     0.75 o
  -1   0   3  8326.06  7831.84   142.90 o
   1   0   3   663.20   653.23     6.87 o
   3   0   3    74.45    72.64     0.89 o
   5   0   3     3.74     3.51     0.23 o
   7   0   3    30.11    27.65     2.25 o
  -7   1   3     0.00     1.06     1.01 <
  -6   1   3     5.49     4.65     0.33 o
  -5   1   3     0.07     0.52     0.18 <
  -4   1   3     1.94     2.31     1.22 <
  -3   1   3   191.58   207.22     1.35 o
  -2   1   3   494.04   544.66     3.44 o
  -1   1   3   371.43   409.05     3.34 o
   0   1   3  3221.76  3216.78    25.82 o
   1   1   3    56.72    50.68     0.43 o
   2   1   3    13.17    14.92     0.24 o
   3   1   3   106.81   118.21     3.17 o
   4   1   3     2.55     3.45     1.15 o
   5   1   3     3.07     3.04     0.23 o
   6   1   3    17.01    19.15     0.42 o
   7   1   3    14.42    13.95     1.29 o
  -7   2   3     0.06    -1.26     0.69 <
  -6   2   3     0.01     0.09     0.47 <
  -5   2   3     4.51     5.37     0.21 o
  -4   2   3    64.47    66.54     1.27 o
  -3   2   3   445.33   482.87     2.96 o
  -2   2   3   673.30   769.25     4.42 o
  -1   2   3    55.76    68.89     0.72 o
   0   2   3   541.30   587.97     5.14 o
   1   2   3    12.06    15.93     0.24 o
   2   2   3    66.44    81.93     0.51 o
   3   2   3     0.43     0.98     0.54 <
   4   2   3     4.12     7.39     1.14 o
   5   2   3    88.74    89.39     0.81 o
   6   2   3    19.74    19.22     0.41 o
   7   2   3     0.90     1.26     1.05 <
  -7   3   3     0.22    -0.89     0.71 <
  -6   3   3     0.21     0.22     0.50 <
  -5   3   3    16.61    17.55     0.39 o
  -4   3   3   198.50   197.34     1.82 o
  -3   3   3   124.22   130.19     1.01 o
  -2   3   3    42.86    45.12     0.47 o
  -1   3   3   850.38   959.16     6.48 o
   0   3   3   914.82  1068.92     8.80 o
   1   3   3     8.24    11.53     0.28 o
   2   3   3    18.07    23.90     0.35 o
   3   3   3     6.11     6.62     0.66 o
   4   3   3   156.26   156.26     1.89 o
   5   3   3    56.90    56.09     0.65 o
   6   3   3     7.45     7.62     0.48 o
   7   3   3     0.20     1.45     1.76 <
  -7   4   3     2.35     2.74     1.12 <
  -6   4   3     1.22     2.45     0.50 o
  -5   4   3    62.33    61.45     0.87 o
  -4   4   3    20.31    19.87     1.47 o
  -3   4   3    14.11    13.71     0.96 o
  -2   4   3    94.78    90.79     0.79 o
  -1   4   3    16.50    18.73     0.37 o
   0   4   3   221.80   261.24     1.73 o
   1   4   3   157.61   186.41     1.12 o
   2   4   3   162.89   169.03     1.12 o
   3   4   3   187.85   169.92     1.64 o
   4   4   3    37.81    36.45     1.47 o
   5   4   3     9.19     8.79     0.33 o
   6   4   3     0.10     0.25     0.60 <
   7   4   3     0.08     1.36     1.08 <
  -7   5   3     0.06     0.37     1.00 <
  -6   5   3    29.07    27.07     0.74 o
  -5   5   3     0.02     0.09     0.36 <
  -4   5   3     2.94     3.11     0.20 o
  -3   5   3     6.14     4.58     1.38 o
  -2   5   3     0.46     4.33     0.95 o
  -1   5   3    40.06    35.94     0.62 o
   0   5   3    25.43    27.04     0.53 o
   1   5   3   401.26   405.46     2.42 o
   2   5   3   595.62   578.88     3.41 o
   3   5   3     0.01     2.27     1.38 <
   4   5   3     1.05     1.03     0.23 o
   5   5   3     3.23     3.22     0.36 o
   6   5   3     0.02    -0.44     0.59 <
   7   5   3     1.40     1.74     1.52 <
  -7   6   3     8.01     5.45     1.76 o
  -6   6   3     0.05    -0.49     0.76 <
  -5   6   3     1.45     0.76     0.48 <
  -4   6   3     3.77     3.74     0.33 o
  -3   6   3     0.95     0.92     1.83 <
  -2   6   3    14.32    11.27     0.93 o
  -1   6   3    61.36    62.12     0.78 o
   0   6   3   251.12   252.89     1.78 o
   1   6   3   153.85   147.38     1.32 o
   2   6   3    13.09    15.20     1.10 o
   3   6   3    26.80    24.94     1.16 o
   4   6   3    40.38    38.30     0.61 o
   5   6   3     0.30     0.14     0.34 <
   6   6   3     3.15     2.25     0.59 o
   7   6   3     2.07     0.47     2.02 <
  -6   7   3     1.54     2.57     1.13 <
  -5   7   3     1.04     1.07     0.43 <
  -4   7   3     0.95     1.92     0.36 o
  -3   7   3     0.19     0.67     0.31 <
  -2   7   3    79.63    80.29     1.39 o
  -1   7   3   153.21   151.66     1.62 o
   0   7   3    42.70    42.53     0.95 o
   1   7   3    28.85    28.04     1.59 o
   2   7   3     0.90     1.16     1.64 <
   3   7   3    60.06    57.71     0.63 o
   4   7   3     8.79     7.72     0.38 o
   5   7   3    10.89    10.27     0.62 o
   6   7   3     2.22     1.06     1.10 <
  -6   8   3     8.26     8.10     1.10 o
  -5   8   3     6.92     8.29     0.69 o
  -4   8   3     2.63     2.85     0.65 o
  -3   8   3    42.49    43.76     0.61 o
  -2   8   3    39.93    40.44     0.53 o
  -1   8   3     3.19     1.04     1.90 <
   0   8   3    31.03    31.84     1.72 o
   1   8   3     7.56     6.78     1.39 o
   2   8   3    84.57    84.26     0.86 o
   3   8   3     3.79     4.16     0.31 o
   4   8   3     8.59     8.65     0.50 o
   5   8   3    13.85    13.44     0.83 o
   6   8   3     4.85     5.28     1.01 o
  -6   9   3     0.03    -0.43     1.57 <
  -5   9   3     4.22     4.26     0.99 o
  -4   9   3    54.48    52.58     1.02 o
  -3   9   3    24.20    22.77     0.49 o
  -2   9   3     0.79     0.89     0.28 o
  -1   9   3     5.78     5.92     0.33 o
   0   9   3    11.10    11.17     0.34 o
   1   9   3    56.94    56.07     0.72 o
   2   9   3     2.38     2.00     0.34 o
   3   9   3    16.64    15.17     0.48 o
   4   9   3    16.02    16.41     0.64 o
   5   9   3     7.19     7.76     0.87 o
   6   9   3     2.21     0.70     1.90 <
  -5  10   3     5.42     5.96     1.33 o
  -4  10   3     1.85     4.37     0.80 o
  -3  10   3    11.63    10.34     0.51 o
  -2  10   3     5.66     6.19     0.52 o
  -1  10   3     4.57     5.20     0.59 o
   0  10   3    15.71    15.85     0.43 o
   1  10   3     1.49     2.22     0.57 o
   2  10   3     8.60     8.30     0.48 o
   3  10   3     9.83     9.81     0.62 o
   4  10   3     1.70     3.04     0.89 o
   5  10   3     2.77     2.66     1.08 <
  -5  11   3     0.13    -0.05     2.15 <
  -4  11   3     0.28     0.23     1.15 <
  -3  11   3     9.68     9.44     1.03 o
  -2  11   3    25.68    25.36     0.63 o
  -1  11   3     9.72     9.90     0.49 o
   0  11   3     0.59     0.89     0.55 <
   1  11   3     2.85     3.67     0.48 o
   2  11   3     6.43     6.02     0.74 o
   3  11   3     1.68     3.06     0.94 o
   4  11   3     0.14     0.93     1.59 <
   5  11   3     1.19    -2.63     2.03 <
  -4  12   3     0.78     2.03     1.45 <
  -3  12   3     0.00     0.46     0.89 <
  -2  12   3     4.98     4.50     0.93 o
  -1  12   3     9.40    10.48     0.79 o
   0  12   3     5.44     5.38     0.56 o
   1  12   3     2.30     2.39     0.70 o
   2  12   3     0.29     1.22     0.75 <
   3  12   3     0.10     0.04     1.17 <
   4  12   3     0.87    -0.33     1.59 <
  -3  13   3     0.04    -0.11     1.39 <
  -2  13   3     0.58     0.19     1.04 <
  -1  13   3     1.12     2.21     1.11 <
   0  13   3     2.98     2.99     1.06 <
   1  13   3     1.30     1.45     1.07 <
   2  13   3     1.06    -1.15     1.78 <
   3  13   3     1.83     1.17     1.27 <
  -2  14   3     2.97     0.43     1.72 <
  -1  14   3     1.53     1.08     2.36 <
   0  14   3     0.29     0.22     1.77 <
   1  14   3     8.03     7.92     3.00 <
   2  14   3     4.29     4.32     2.65 <
  -6   0   4     2.66     2.66   849.49 <
  -4   0   4    14.00    13.52     1.62 o
  -2   0   4    24.01    20.60     0.46 o
   0   0   4  1202.11  1189.94    15.14 o
   2   0   4   713.09   735.32     5.59 o
   4   0   4   109.56   115.70     2.07 o
   6   0   4    13.45    12.86     0.61 o
  -7   1   4     0.10     0.11     1.09 <
  -6   1   4     0.46     0.73     0.29 <
  -5   1   4     5.04     5.28   148.70 <
  -4   1   4    41.36    43.53     1.33 o
  -3   1   4     3.29     5.55     0.55 o
  -2   1   4   207.01   241.34     1.52 o
  -1   1   4   238.37   270.84     1.92 o
   0   1   4   341.46   334.30     2.45 o
   1   1   4   916.51   955.53     6.39 o
   2   1   4   164.39   173.67     1.05 o
   3   1   4     1.08     2.00     0.58 o
   4   1   4     5.52     6.72     1.18 o
   5   1   4     0.19     1.54     0.27 o
   6   1   4     0.32     1.12     0.38 <
   7   1   4     0.26     0.17     1.11 <
  -7   2   4     1.92     1.43     0.77 <
  -6   2   4     0.20     0.80     0.62 <
  -5   2   4    14.73    15.73     0.29 o
  -4   2   4     0.23     0.21     1.75 <
  -3   2   4     0.60     6.25     0.65 o
  -2   2   4    24.84    34.97     0.49 o
  -1   2   4    11.80    17.05     0.42 o
   0   2   4   343.06   355.46     2.56 o
   1   2   4   575.89   632.34     3.72 o
   2   2   4     2.50     4.09     0.31 o
   3   2   4     0.08    -0.01     0.45 <
   4   2   4   140.54   143.58     1.64 o
   5   2   4     0.06     1.20     0.29 o
   6   2   4    11.67    12.26     0.36 o
   7   2   4     0.01    -0.68     0.98 <
  -7   3   4     1.39     0.44     0.64 <
  -6   3   4     5.02     5.16     0.38 o
  -5   3   4     2.54     3.25     0.31 o
  -4   3   4     0.14     4.66     1.77 <
  -3   3   4     3.85     6.08   124.48 <
  -2   3   4   138.49   152.83     0.99 o
  -1   3   4    45.98    40.79     0.46 o
   0   3   4    35.47    35.17     0.51 o
   1   3   4    34.16    45.06     0.39 o
   2   3   4     3.81     3.52     0.36 o
   3   3   4   260.85   262.88     1.55 o
   4   3   4     0.02     2.71     1.51 <
   5   3   4     1.12     2.05     0.30 o
   6   3   4     0.80     0.91     0.51 <
   7   3   4     1.80     2.04     0.90 <
  -7   4   4     5.84     5.84     0.97 o
  -6   4   4     0.16     1.28     0.53 <
  -5   4   4     1.28     4.43     0.38 o
  -4   4   4     0.88     2.49     1.21 <
  -3   4   4    64.26    58.49     1.05 o
  -2   4   4     6.49     5.81     0.54 o
  -1   4   4   268.87   309.17     2.00 o
   0   4   4    20.34    24.53     0.34 o
   1   4   4   218.10   229.30     1.34 o
   2   4   4   330.75   295.50     1.82 o
   3   4   4     1.01     2.38     1.05 <
   4   4   4     1.76     2.44     1.37 <
   5   4   4     4.74     5.43     0.30 o
   6   4   4     0.43     0.13     0.64 <
   7   4   4     0.59     0.20     1.02 <
  -7   5   4     0.54     0.77     0.96 <
  -6   5   4     1.35     4.09     0.73 o
  -5   5   4     7.44     6.74     0.43 o
  -4   5   4    48.20    45.41     0.61 o
  -3   5   4     1.36     2.01     1.29 <
  -2   5   4   134.72   121.71     1.01 o
  -1   5   4     0.12     1.36     0.58 <
   0   5   4    25.60    22.23     0.56 o
   1   5   4   515.28   494.71     2.82 o
   2   5   4    60.80    62.87     0.94 o
   3   5   4     0.69     3.75     1.71 <
   4   5   4    12.24    12.93     0.32 o
   5   5   4     0.40     0.47     0.43 <
   6   5   4     1.59     2.69     0.61 o
   7   5   4     1.15    -0.24     2.10 <
  -7   6   4     1.04     0.63     2.05 <
  -6   6   4     0.02    -0.31     0.73 <
  -5   6   4    10.26     9.48     0.52 o
  -4   6   4     6.75     7.09     0.33 o
  -3   6   4    86.65    81.79     2.67 o
  -2   6   4     3.41     2.95     1.13 <
  -1   6   4     7.95    14.03     0.61 o
   0   6   4   509.65   508.23     3.53 o
   1   6   4     3.70     1.53     0.82 <
   2   6   4     4.94     3.90     1.50 <
   3   6   4    49.93    47.26     1.62 o
   4   6   4     2.13     2.83     0.33 o
   5   6   4     0.69     0.58     0.37 <
   6   6   4     0.65     0.57     0.61 <
   7   6   4     0.05     0.29     1.16 <
  -6   7   4     7.43     7.67     1.04 o
  -5   7   4     0.36     1.65     0.44 o
  -4   7   4     8.12     7.96     0.41 o
  -3   7   4    12.44    12.04     0.32 o
  -2   7   4     2.20     4.07     1.49 <
  -1   7   4   334.68   336.44     2.78 o
   0   7   4     5.08     3.87     1.07 o
   1   7   4     9.62     8.33 11158.50 <
   2   7   4     9.88     9.38     1.39 o
   3   7   4     0.13     0.40     0.26 <
   4   7   4     2.30     2.18     0.35 o
   5   7   4     0.92     1.56     0.75 <
   6   7   4     0.06     0.24     0.87 <
  -6   8   4     1.20     1.73     1.04 <
  -5   8   4    13.52    12.30     0.67 o
  -4   8   4     0.02     0.02     0.34 <
  -3   8   4    26.54    25.49     0.45 o
  -2   8   4   163.88   162.20     1.54 o
  -1   8   4     9.36     7.34     1.69 o
   0   8   4     5.45     3.13     2.18 <
   1   8   4     4.95     5.21     1.06 o
   2   8   4     0.10     0.98     0.27 o
   3   8   4     0.62     0.87     0.27 o
   4   8   4     0.06    -0.09     0.42 <
   5   8   4     0.12     0.50     0.70 <
   6   8   4    25.49    24.84     1.13 o
  -6   9   4     0.32    -0.23     1.44 <
  -5   9   4     5.67     6.95     0.74 o
  -4   9   4     0.37     1.20     0.51 <
  -3   9   4    28.04    27.09     0.53 o
  -2   9   4     0.32     0.51     0.35 <
  -1   9   4     0.10     0.42     0.40 <
   0   9   4     7.52     7.47     0.36 o
   1   9   4     0.02     0.57     0.31 <
   2   9   4    20.90    20.83     0.42 o
   3   9   4     0.12     0.61     0.42 <
   4   9   4     0.03     1.46     0.59 <
   5   9   4    27.16    28.31     1.01 o
   6   9   4     0.38     1.04     1.65 <
  -5  10   4     6.97     5.48     1.47 o
  -4  10   4    29.20    28.05     1.06 o
  -3  10   4    29.85    31.42     0.82 o
  -2  10   4     5.24     5.56     0.51 o
  -1  10   4     0.37     1.15     0.51 <
   0  10   4     2.06     2.20     0.42 o
   1  10   4     8.90     9.41     0.46 o
   2  10   4     0.00    -0.28     0.41 <
   3  10   4     3.18     4.09     1.08 o
   4  10   4    25.26    27.57     1.02 o
   5  10   4     0.01     1.24     1.10 <
  -5  11   4     6.05     6.09     2.29 <
  -4  11   4     0.00    -0.35     1.12 <
  -3  11   4     1.46     1.85     0.72 <
  -2  11   4    45.58    49.16     1.19 o
  -1  11   4     4.56     5.05     0.55 o
   0  11   4     0.94     0.15     0.37 <
   1  11   4     0.02     0.28     0.48 <
   2  11   4     0.02     0.92     0.56 <
   3  11   4    15.32    16.69     0.78 o
   4  11   4     0.30    -0.33     1.21 <
   5  11   4     0.05     0.35     2.87 <
  -4  12   4     0.00    -0.59     1.51 <
  -3  12   4     0.23    -0.81     1.06 <
  -2  12   4     1.85     0.61     0.84 <
  -1  12   4    32.73    33.01     0.71 o
   0  12   4     0.21     0.56     0.63 <
   1  12   4     0.55     1.04     0.59 <
   2  12   4     9.17     8.21     0.80 o
   3  12   4     2.09     0.93     1.54 <
   4  12   4     0.16    -0.48     1.68 <
  -3  13   4     0.04     0.02     1.84 <
  -2  13   4     0.24     0.89     0.89 <
  -1  13   4     8.37     9.03     1.11 o
   0  13   4    11.84    12.68     0.99 o
   1  13   4     1.67     1.99     0.80 <
   2  13   4     2.78     1.46     1.83 <
   3  13   4     0.20     0.89     1.40 <
  -2  14   4     0.29     0.71     2.91 <
  -1  14   4     1.64     0.49     1.92 <
   0  14   4     0.49     0.75     1.56 <
   1  14   4     1.45     2.85     1.43 <
   2  14   4     1.03    -1.34     2.74 <
  -7   0   5     4.71     4.90     1.36 o
  -5   0   5    75.85    74.67     0.96 o
  -3   0   5    12.38    15.38     0.60 o
  -1   0   5    35.09    35.47     0.48 o
   1   0   5  1197.99  1168.87    17.91 o
   3   0   5   193.45   194.86     1.86 o
   5   0   5    37.42    36.19     0.58 o
   7   0   5     1.29     0.59     1.17 <
  -7   1   5     1.72     2.46     1.05 <
  -6   1   5    20.55    19.12     0.44 o
  -5   1   5     2.63     2.81     0.23 o
  -4   1   5    47.72    47.96     1.16 o
  -3   1   5    89.86   102.94     0.81 o
  -2   1   5     0.00     1.26     0.23 o
  -1   1   5   206.62   195.52     1.36 o
   0   1   5   505.16   538.61     3.89 o
   1   1   5   219.14   199.54     1.17 o
   2   1   5   447.58   464.69     2.67 o
   3   1   5   166.51   174.41     1.09 o
   4   1   5    48.78    47.17     1.09 o
   5   1   5    86.51    89.59     0.80 o
   6   1   5     0.38     0.51     0.43 <
   7   1   5     0.02    -0.60     0.77 <
  -7   2   5     2.17     1.54     1.02 <
  -6   2   5     5.97     5.43     0.54 o
  -5   2   5     6.05     6.12     0.23 o
  -4   2   5    35.23    34.64     1.63 o
  -3   2   5    42.36    46.75     0.69 o
  -2   2   5   197.12   203.18     1.27 o
  -1   2   5   102.66   115.63     0.85 o
   0   2   5    16.38    14.90     0.31 o
   1   2   5   255.66   269.89     1.45 o
   2   2   5   114.77   140.77     0.81 o
   3   2   5    50.38    50.13     0.61 o
   4   2   5    50.87    50.98     1.27 o
   5   2   5     2.61     2.95     0.23 o
   6   2   5    19.21    19.22     0.40 o
   7   2   5     0.02    -0.36     0.96 <
  -7   3   5     0.05     0.16     0.91 <
  -6   3   5     0.00     0.78     0.42 <
  -5   3   5     9.04     8.68     0.31 o
  -4   3   5     6.46     7.16     1.50 o
  -3   3   5    27.55    24.09     0.78 o
  -2   3   5    23.04    25.87     0.46 o
  -1   3   5     1.79     6.07     0.44 o
   0   3   5    85.28    94.33     0.70 o
   1   3   5   235.47   247.73     1.37 o
   2   3   5     0.30     0.96     0.38 <
   3   3   5   201.69   193.74     1.33 o
   4   3   5    11.33    12.83     1.25 o
   5   3   5     5.18     5.14     0.23 o
   6   3   5     2.32     2.20     0.51 o
   7   3   5     1.42     1.82     0.80 <
  -7   4   5     0.15     0.67     0.82 <
  -6   4   5    13.27    11.77     0.61 o
  -5   4   5     1.74     2.22     0.34 o
  -4   4   5     0.61     1.74     1.05 <
  -3   4   5    14.85    11.06     1.09 o
  -2   4   5     2.78     6.64     0.72 o
  -1   4   5    25.52    35.06     0.45 o
   0   4   5   182.56   221.93     1.45 o
   1   4   5    15.61    15.20     0.32 o
   2   4   5   377.31   361.73     2.10 o
   3   4   5    67.50    64.48     1.08 o
   4   4   5    13.03    12.68     1.37 o
   5   4   5     4.73     4.63     0.32 o
   6   4   5     0.36     1.33     0.54 <
   7   4   5     1.10    -0.03     1.08 <
  -7   5   5     1.68     3.37     1.17 <
  -6   5   5     0.00    -0.42     0.59 <
  -5   5   5     1.88     2.07     0.42 o
  -4   5   5    17.87    16.66     0.37 o
  -3   5   5     9.19     9.74     1.52 o
  -2   5   5    42.05    31.03     0.64 o
  -1   5   5    47.06    35.82     0.58 o
   0   5   5   150.68   162.13     1.12 o
   1   5   5   400.21   364.26     2.13 o
   2   5   5    99.11    90.39     0.89 o
   3   5   5    24.12    23.40     1.40 o
   4   5   5    18.57    18.97     0.36 o
   5   5   5     2.15     3.55     0.51 o
   6   5   5     4.68     5.50     0.70 o
   7   5   5     0.29     0.15     1.17 <
  -7   6   5     0.73     3.02     1.96 <
  -6   6   5     1.06     0.31     0.72 <
  -5   6   5     1.41     1.10     0.52 <
  -4   6   5     1.55     1.73     0.28 o
  -3   6   5    40.73    37.93     2.09 o
  -2   6   5     4.46     2.34     0.91 <
  -1   6   5   216.25   192.80     1.67 o
   0   6   5   291.05   313.30     2.38 o
   1   6   5   165.65   156.90     1.27 o
   2   6   5     4.85     2.96     1.32 <
   3   6   5    15.78    15.50     1.92 o
   4   6   5     1.68     1.61     0.31 o
   5   6   5     5.20     4.46     0.42 o
   6   6   5     0.01     0.75     0.65 <
   7   6   5     0.06    -0.56     1.43 <
  -6   7   5     6.43     7.23     1.06 o
  -5   7   5     8.20     8.63     0.48 o
  -4   7   5     0.76     1.06     0.54 <
  -3   7   5     0.76     0.90     0.24 o
  -2   7   5   127.58   120.82     1.60 o
  -1   7   5   211.20   222.77     1.98 o
   0   7   5   228.62   210.36     2.26 o
   1   7   5     1.77     1.97     0.87 <
   2   7   5    19.56    18.75     1.37 o
   3   7   5    15.47    16.15     0.32 o
   4   7   5    10.23    10.56     0.42 o
   5   7   5     0.90     0.31     0.70 <
   6   7   5     1.70     2.29     0.95 <
  -6   8   5     3.04     3.72     0.85 o
  -5   8   5    10.51    11.65     0.70 o
  -4   8   5     2.94     2.25     0.36 o
  -3   8   5     8.95     9.65     0.34 o
  -2   8   5   117.98   115.81     1.13 o
  -1   8   5    78.29    72.47     1.86 o
   0   8   5     0.00    -1.67     1.55 <
   1   8   5    52.27    47.44     1.00 o
   2   8   5    41.71    42.02     0.51 o
   3   8   5     6.01     5.90     0.32 o
   4   8   5     0.00     0.35     0.58 <
   5   8   5     4.76     6.33     0.88 o
   6   8   5     4.01     4.24     0.98 o
  -6   9   5     3.64     2.78     1.83 <
  -5   9   5     0.80     0.76     0.85 <
  -4   9   5    32.28    31.19     0.91 o
  -3   9   5    69.55    68.37     0.88 o
  -2   9   5     0.79     1.37     0.40 o
  -1   9   5     1.46     1.67     0.51 o
   0   9   5     2.39     2.82     0.29 o
   1   9   5     9.15     8.58     0.33 o
   2   9   5     2.62     2.54     0.33 o
   3   9   5     0.66     1.19     0.46 <
   4   9   5    15.33    15.01     0.67 o
   5   9   5     7.44     7.82     0.63 o
   6   9   5     0.67     1.95     1.49 <
  -5  10   5     1.57     0.03     1.06 <
  -4  10   5    18.58    17.48     1.08 o
  -3  10   5    27.34    26.70     0.86 o
  -2  10   5     2.75     3.96     0.50 o
  -1  10   5     7.03     7.00     0.51 o
   0  10   5     0.01     0.34     0.41 <
   1  10   5     2.72     3.25     0.42 o
   2  10   5     9.17     9.68     0.39 o
   3  10   5    50.55    49.34     0.84 o
   4  10   5    11.75    12.67     0.87 o
   5  10   5     0.00     1.23     0.90 <
  -5  11   5     0.29     0.51     1.86 <
  -4  11   5     2.57     0.99     1.19 <
  -3  11   5     0.27     1.17     0.74 <
  -2  11   5    13.99    14.85     0.69 o
  -1  11   5     0.65     0.78     0.59 <
   0  11   5     4.07     3.54     0.41 o
   1  11   5    29.97    29.37     0.82 o
   2  11   5    13.51    14.08     0.56 o
   3  11   5     0.37     0.05     0.76 <
   4  11   5     2.94     2.75     1.45 <
   5  11   5     0.37    -0.46     3.39 <
  -4  12   5     2.48     0.33     1.25 <
  -3  12   5     3.23     4.04     1.43 <
  -2  12   5     0.16     1.01     1.07 <
  -1  12   5    20.88    21.42     0.63 o
   0  12   5    20.69    20.62     0.64 o
   1  12   5     9.24     9.76     0.72 o
   2  12   5     0.85     1.10     0.55 <
   3  12   5     0.28     0.07     1.45 <
   4  12   5     0.91     0.58     1.66 <
  -3  13   5     1.78     1.21     2.49 <
  -2  13   5     0.04     0.22     1.40 <
  -1  13   5    11.00     9.83     0.98 o
   0  13   5    41.27    38.47     1.20 o
   1  13   5     0.00     0.29     1.02 <
   2  13   5     0.02    -0.80     1.23 <
   3  13   5     1.56     4.64     2.44 <
  -2  14   5     0.98     0.72     2.54 <
  -1  14   5     1.56     0.89     1.84 <
   0  14   5     0.01     0.87     1.17 <
  -6   0   6     0.48     0.01     0.48 <
  -4   0   6   114.43   117.12     2.22 o
  -2   0   6   548.29   524.99     4.26 o
   0   0   6   248.25   317.02     3.42 o
   2   0   6   604.22   602.52     5.01 o
   4   0   6    52.56    53.68     1.64 o
   6   0   6     5.37     5.23     0.53 o
  -7   1   6     1.69     2.25     2.25 <
  -6   1   6     0.01     1.20     0.50 <
  -5   1   6    17.70    17.88     0.30 o
  -4   1   6     2.63     2.53     0.89 <
  -3   1   6   138.81   140.49     1.01 o
  -2   1   6    52.00    61.31     0.46 o
  -1   1   6   726.41   796.56     5.79 o
   0   1   6   420.94   423.93     3.24 o
   1   1   6  1107.48  1147.77     7.71 o
   2   1   6    72.55    76.32     0.52 o
   3   1   6     1.57     1.36     0.53 <
   4   1   6     7.01     7.72     1.21 o
   5   1   6     0.03     1.41     0.26 o
   6   1   6    17.10    15.90     0.40 o
   7   1   6     0.91     0.56     0.80 <
  -7   2   6     0.42     1.05     1.05 <
  -6   2   6     0.10    -0.19     0.44 <
  -5   2   6     0.92     1.15     0.28 o
  -4   2   6     2.46     3.78     1.41 <
  -3   2   6    63.02    66.39     0.79 o
  -2   2   6   219.08   248.85     1.51 o
  -1   2   6   254.71   267.63     1.78 o
   0   2   6  2937.98  3114.34    25.11 o
   1   2   6     1.51     3.05     0.51 o
   2   2   6    11.85    13.30     0.31 o
   3   2   6     1.46     2.03     0.46 o
   4   2   6    62.74    62.05     1.12 o
   5   2   6    14.40    14.74     0.29 o
   6   2   6     0.37     0.51     0.41 <
   7   2   6     9.32     8.92     1.25 o
  -7   3   6     0.23     1.89     0.85 <
  -6   3   6     0.05     0.90     0.42 <
  -5   3   6    20.00    20.39     0.39 o
  -4   3   6    21.60    21.17     1.88 o
  -3   3   6    25.47    24.45     0.79 o
  -2   3   6   110.64   123.89     0.92 o
  -1   3   6  1381.71  1535.96    10.06 o
   0   3   6     1.46     6.67     0.28 o
   1   3   6   196.02   184.66     1.01 o
   2   3   6    24.09    23.90     0.42 o
   3   3   6   202.40   201.88     1.36 o
   4   3   6    50.10    47.73     1.45 o
   5   3   6     5.99     6.28     0.27 o
   6   3   6     8.86     9.08     0.48 o
   7   3   6     3.00     2.90     1.70 <
  -7   4   6     0.29     0.31     1.09 <
  -6   4   6     4.03     4.67     0.62 o
  -5   4   6     7.48     6.80     0.37 o
  -4   4   6     4.51     3.47     1.81 <
  -3   4   6    14.13    11.62     0.77 o
  -2   4   6   372.32   355.27     2.18 o
  -1   4   6     7.29     7.49     0.47 o
   0   4   6   140.38   164.91     1.13 o
   1   4   6    30.33    30.92     0.39 o
   2   4   6   440.45   423.46     2.38 o
   3   4   6    21.44    17.15     0.90 o
   4   4   6    24.10    24.00     0.87 o
   5   4   6    22.81    23.25     0.42 o
   6   4   6     1.47     1.53     0.52 <
   7   4   6     2.30     1.17     1.32 <
  -7   5   6     2.44     1.85     1.10 <
  -6   5   6     2.83     2.84     0.63 o
  -5   5   6     0.52     0.66     0.32 <
  -4   5   6     3.56     3.61     0.26 o
  -3   5   6    28.91    30.24     1.66 o
  -2   5   6     0.56    -0.44     0.70 <
  -1   5   6    46.10    31.95     0.73 o
   0   5   6    45.61    46.62     0.63 o
   1   5   6   449.91   448.76     2.53 o
   2   5   6    20.42    16.02     0.89 o
   3   5   6    21.30    20.92     1.74 o
   4   5   6    13.75    12.80     0.29 o
   5   5   6     0.12    -0.25     0.43 <
   6   5   6     4.45     3.78     0.76 o
   7   5   6     0.34     0.83     1.83 <
  -7   6   6     4.52     2.99     2.50 <
  -6   6   6     0.06     0.39     0.80 <
  -5   6   6     0.16     0.02     0.66 <
  -4   6   6    26.93    26.37     0.44 o
  -3   6   6     2.84     1.99     1.64 <
  -2   6   6    12.23    13.75     1.12 o
  -1   6   6    59.34    47.47     0.91 o
   0   6   6   342.04   328.10     2.51 o
   1   6   6     4.95     5.09     0.76 o
   2   6   6    17.09    15.50     1.35 o
   3   6   6    16.50    15.43     1.86 o
   4   6   6     4.51     4.94     0.31 o
   5   6   6    12.09    12.27     0.49 o
   6   6   6     0.39     0.36     0.69 <
   7   6   6     5.75     5.86     3.32 <
  -6   7   6     4.24     4.82     0.84 o
  -5   7   6     4.79     4.51     0.73 o
  -4   7   6     0.47     0.70     0.44 <
  -3   7   6     2.38     2.79     0.31 o
  -2   7   6    59.36    53.95     1.95 o
  -1   7   6    31.81    32.89     1.18 o
   0   7   6     7.32     5.45     0.95 o
   1   7   6    37.86    35.37     0.98 o
   2   7   6     5.99     4.96     1.13 o
   3   7   6     2.17     1.57     0.23 o
   4   7   6    10.13     8.73     0.49 o
   5   7   6     0.03    -0.13     0.76 <
   6   7   6    17.15    16.86     1.11 o
  -6   8   6     1.54     1.82     0.91 <
  -5   8   6    13.39    13.20     0.98 o
  -4   8   6     8.26     9.06     0.49 o
  -3   8   6    23.64    23.13     0.43 o
  -2   8   6    16.47    17.63     0.35 o
  -1   8   6     9.04     8.09     2.01 o
   0   8   6     3.08     2.85     1.44 <
   1   8   6     2.94     2.22     1.04 <
   2   8   6     6.33     7.22     0.25 o
   3   8   6    12.08    12.29     0.33 o
   4   8   6     6.05     5.91     0.57 o
   5   8   6    46.82    48.95     1.04 o
   6   8   6     0.22    -0.08     1.10 <
  -6   9   6     2.57     2.29     1.00 <
  -5   9   6    28.92    29.12     0.91 o
  -4   9   6    49.47    48.68     1.05 o
  -3   9   6     0.24     1.95     0.38 o
  -2   9   6     1.95     2.19     0.44 o
  -1   9   6     0.37     0.96     0.33 <
   0   9   6     0.05    -0.05     0.25 <
   1   9   6     7.10     7.07     0.30 o
   2   9   6    18.82    17.56     0.39 o
   3   9   6    46.95    47.22     0.65 o
   4   9   6    67.52    69.47     1.25 o
   5   9   6     4.02     4.17     0.89 o
   6   9   6     2.15     2.00     2.15 <
  -5  10   6     0.08    -0.20     0.95 <
  -4  10   6    15.00    16.07     1.14 o
  -3  10   6    23.31    22.82     0.63 o
  -2  10   6     2.59     2.51     0.53 o
  -1  10   6     0.25     0.23     0.48 <
   0  10   6     0.89     0.81     0.46 <
   1  10   6     0.00     0.51     0.41 <
   2  10   6    10.26    10.48     0.45 o
   3  10   6    70.16    73.53     1.03 o
   4  10   6    18.47    18.89     1.08 o
   5  10   6     1.57     2.60     0.89 <
  -5  11   6     0.25     0.89     2.18 <
  -4  11   6     2.42     2.61     1.39 <
  -3  11   6    21.01    22.89     0.96 o
  -2  11   6    10.92    10.80     0.76 o
  -1  11   6     1.31     2.22     0.66 o
   0  11   6     0.79     0.91     0.41 <
   1  11   6    17.78    18.17     0.63 o
   2  11   6   115.36   119.69     1.56 o
   3  11   6     0.52     1.09     0.88 <
   4  11   6     1.05     1.37     1.17 <
  -4  12   6     1.37     3.05     1.40 <
  -3  12   6     2.26     1.33     1.15 <
  -2  12   6    13.77    12.92     1.32 o
  -1  12   6     4.59     5.27     0.61 o
   0  12   6    11.98    13.72     0.89 o
   1  12   6    67.35    67.11     1.00 o
   2  12   6     0.67     0.44     0.72 <
   3  12   6     7.32     7.11     2.19 o
   4  12   6     2.39     1.77     1.74 <
  -3  13   6     3.36     3.13     2.31 <
  -2  13   6     0.95     1.22     1.17 <
  -1  13   6     0.07    -0.89     0.89 <
   0  13   6    10.07     7.86     1.33 o
   1  13   6     0.11     0.72     0.84 <
   2  13   6     1.20    -0.44     1.16 <
   3  13   6     2.03     0.74     2.63 <
  -1  14   6     7.76     8.22     2.25 o
   0  14   6     2.86     2.17     1.43 <
   1  14   6     1.43    -0.08     1.46 <
  -7   0   7     2.62     3.61     2.08 <
  -5   0   7    19.58    18.82     0.44 o
  -3   0   7    10.09     7.26     1.12 o
  -1   0   7    42.76    40.88     0.51 o
   1   0   7    11.50    10.92     0.28 o
   3   0   7   319.13   331.29     2.76 o
   5   0   7     0.23     0.17     0.26 <
   7   0   7     3.30     3.00     1.79 <
  -7   1   7     1.65     2.67     1.18 <
  -6   1   7     9.07     9.03     0.40 o
  -5   1   7     0.61     0.86   201.86 <
  -4   1   7    11.59     9.69     1.03 o
  -3   1   7     1.81     1.96     0.78 <
  -2   1   7    15.36    15.87     0.34 o
  -1   1   7   111.83   105.52     0.79 o
   0   1   7    11.50    10.35     0.23 o
   1   1   7    55.10    60.66     0.42 o
   2   1   7   248.08   270.38     1.52 o
   3   1   7    18.57    19.19     0.50 o
   4   1   7    36.05    38.36     1.44 o
   5   1   7     1.11     1.46     0.20 o
   6   1   7     1.61     2.31     0.40 o
   7   1   7     0.29    -0.01     0.74 <
  -7   2   7     4.37     2.80     1.12 <
  -6   2   7    12.26    12.42     0.46 o
  -5   2   7     6.57     7.25     0.27 o
  -4   2   7     0.00    -0.27     1.45 <
  -3   2   7    25.06    26.45     0.67 o
  -2   2   7     0.03    -0.03     0.43 <
  -1   2   7    61.96    64.95     0.56 o
   0   2   7    41.03    56.98     0.74 o
   1   2   7   738.97   801.40     4.37 o
   2   2   7    76.42    78.48     0.51 o
   3   2   7     7.42     8.88    58.89 <
   4   2   7     1.11     3.00     1.40 <
   5   2   7    22.87    22.07     0.33 o
   6   2   7     0.61     0.40     0.43 <
   7   2   7     0.73     0.23     0.76 <
  -7   3   7     0.37     0.48     0.92 <
  -6   3   7     2.22     2.30     0.63 o
  -5   3   7    18.93    18.80     0.42 o
  -4   3   7    27.70    26.68     1.73 o
  -3   3   7     0.00     0.11     0.65 <
  -2   3   7    28.17    24.62     0.67 o
  -1   3   7   182.77   185.86     1.35 o
   0   3   7   211.73   257.58     1.62 o
   1   3   7   144.59   138.98     0.79 o
   2   3   7    13.94    17.21     0.45 o
   3   3   7    28.90    30.80     0.71 o
   4   3   7    13.26    13.61     1.52 o
   5   3   7    12.14    12.83     0.33 o
   6   3   7    12.24    12.42     0.45 o
   7   3   7     0.11    -0.33     1.84 <
  -7   4   7     0.02    -0.29     1.04 <
  -6   4   7     0.05     0.41     0.43 <
  -5   4   7     7.22     6.80     0.36 o
  -4   4   7    56.65    53.07     1.73 o
  -3   4   7    33.56    29.57     0.96 o
  -2   4   7    53.48    63.56     0.79 o
  -1   4   7    57.53    75.02     0.68 o
   0   4   7    39.32    45.69     0.52 o
   1   4   7    31.05    26.97     0.41 o
   2   4   7    33.42    34.44     0.61 o
   3   4   7    10.05     9.85     0.82 o
   4   4   7    75.43    74.35     1.45 o
   5   4   7    20.62    21.46     0.42 o
   6   4   7     2.70     3.21     0.59 o
   7   4   7     1.26     2.80     1.27 <
  -7   5   7     0.23     0.54     1.29 <
  -6   5   7     0.23     0.46     0.59 <
  -5   5   7     0.21     0.66     0.36 <
  -4   5   7     1.03     0.75     0.23 o
  -3   5   7   179.21   160.38     2.01 o
  -2   5   7     0.02     1.43     0.67 <
  -1   5   7    64.93    57.65     0.82 o
   0   5   7    94.94    94.43     0.80 o
   1   5   7    24.87    23.87     0.58 o
   2   5   7     4.98     6.35     0.76 o
   3   5   7    73.45    69.92     1.96 o
   4   5   7    26.92    28.20     0.42 o
   5   5   7    18.28    17.00     0.47 o
   6   5   7     1.79     1.42     0.67 <
   7   5   7     1.46     0.70     1.81 <
  -7   6   7     1.21     1.49     1.62 <
  -6   6   7     0.12     0.19     0.91 <
  -5   6   7     1.45     1.84     0.51 o
  -4   6   7     3.25     3.93     0.28 o
  -3   6   7    12.09    13.01     0.26 o
  -2   6   7     7.10     2.67     1.11 <
  -1   6   7   203.47   197.72     1.69 o
   0   6   7    89.01    84.25     1.11 o
   1   6   7    27.01    28.45     0.87 o
   2   6   7    84.49    79.86     1.32 o
   3   6   7    16.81    16.13     0.29 o
   4   6   7     3.99     3.77     0.30 o
   5   6   7     5.43     5.01     0.47 o
   6   6   7     5.23     4.71     0.75 o
  -6   7   7     6.96     6.76     0.83 o
  -5   7   7     0.00     0.08     0.44 <
  -4   7   7    13.00    13.29     0.50 o
  -3   7   7    55.59    55.83     0.77 o
  -2   7   7    41.85    40.45     1.07 o
  -1   7   7     0.04     0.36     1.52 <
   0   7   7    65.94    63.31     1.28 o
   1   7   7   149.13   147.96     1.71 o
   2   7   7    18.91    19.54     0.29 o
   3   7   7     4.94     4.59     0.25 o
   4   7   7     8.85     8.55     0.42 o
   5   7   7     0.03     0.98     0.63 <
   6   7   7    22.43    23.50     0.91 o
  -6   8   7     8.57     9.59     1.08 o
  -5   8   7    15.87    17.06     0.81 o
  -4   8   7    32.22    31.80     0.62 o
  -3   8   7    11.68    12.28     0.37 o
  -2   8   7    93.59    90.62     0.90 o
  -1   8   7     0.84     0.16     1.70 <
   0   8   7     7.18     8.75     1.65 o
   1   8   7     9.54     9.99     0.87 o
   2   8   7    24.21    23.82     0.38 o
   3   8   7     3.00     2.50     0.26 o
   4   8   7     0.01     0.50     0.53 <
   5   8   7    48.35    47.84     0.98 o
   6   8   7    12.59    10.66     1.06 o
  -6   9   7     1.12    -0.14     1.45 <
  -5   9   7     1.11     1.37     0.82 <
  -4   9   7     0.13     1.59     0.57 <
  -3   9   7    35.10    33.15     0.61 o
  -2   9   7     1.49     2.15     0.45 o
  -1   9   7    82.72    83.27     1.08 o
   0   9   7    51.00    52.83     0.75 o
   1   9   7     1.35     1.74     0.28 o
   2   9   7     2.45     1.68     0.37 o
   3   9   7     3.70     3.92     0.42 o
   4   9   7    94.63    98.25     1.64 o
   5   9   7    10.29    11.63     1.34 o
  -5  10   7    15.01    14.64     1.10 o
  -4  10   7     5.90     7.51     1.08 o
  -3  10   7     7.85     8.65     0.67 o
  -2  10   7    14.48    14.32     0.55 o
  -1  10   7    42.29    43.78     0.72 o
   0  10   7    29.48    30.75     0.65 o
   1  10   7     2.73     3.11     0.42 o
   2  10   7     4.60     4.25     0.47 o
   3  10   7    96.74    95.74     1.27 o
   4  10   7     2.61     3.60     1.07 o
   5  10   7     6.85     6.41     1.07 o
  -5  11   7     2.07     1.86     2.68 <
  -4  11   7     2.32     1.19     1.17 <
  -3  11   7    19.52    23.29     1.03 o
  -2  11   7    26.92    28.85     0.76 o
  -1  11   7     3.59     2.69     0.62 o
   0  11   7     2.89     2.84     0.38 o
   1  11   7     9.19     8.38     0.61 o
   2  11   7   102.30   103.82     1.40 o
   3  11   7    11.30    10.55     0.68 o
   4  11   7     2.91     3.13     1.16 <
  -4  12   7     0.88    -0.93     1.89 <
  -3  12   7     0.21    -1.38     0.82 <
  -2  12   7    16.01    15.88     1.19 o
  -1  12   7     0.77     1.25     0.60 <
   0  12   7     0.34     0.96     0.65 <
   1  12   7    61.14    60.31     1.15 o
   2  12   7     1.24     0.08     0.85 <
   3  12   7     2.29     1.90     1.11 <
   4  12   7     0.02    -1.73     2.67 <
  -3  13   7     4.53     4.98     1.99 <
  -2  13   7     1.56     0.65     1.10 <
  -1  13   7    10.36    11.75     1.01 o
   0  13   7    21.45    21.67     1.39 o
   1  13   7     0.05     0.24     1.10 <
   2  13   7     0.63    -0.47     1.32 <
   3  13   7     5.85     5.12     2.34 <
  -1  14   7     4.79     2.35     2.56 <
   0  14   7     2.64     0.94     2.34 <
   1  14   7     0.04    -0.24     1.53 <
  -6   0   8     0.18     0.38     0.65 <
  -4   0   8     5.94     6.75     1.86 o
  -2   0   8    54.50    48.70     0.61 o
   0   0   8   203.91   196.03     2.10 o
   2   0   8   251.02   268.12     2.19 o
   4   0   8    41.23    37.14     1.47 o
   6   0   8     5.06     4.37     0.51 o
  -7   1   8     4.12     3.49     1.09 o
  -6   1   8     0.07     0.80     0.45 <
  -5   1   8     0.58     0.75     0.25 <
  -4   1   8     0.82     2.24     1.43 <
  -3   1   8     0.00    -0.71     0.61 <
  -2   1   8    12.74    12.61     0.41 o
  -1   1   8   154.51   172.45     1.21 o
   0   1   8     6.24     6.29     0.32 o
   1   1   8   461.69   488.29     2.57 o
   2   1   8   178.30   187.10     1.08 o
   3   1   8    72.21    77.02     0.77 o
   4   1   8     9.26     8.00     1.30 o
   5   1   8    12.24    11.64     0.26 o
   6   1   8     0.18     0.32     0.35 <
   7   1   8     0.00    -0.49     0.89 <
  -7   2   8     0.86    -0.01     1.25 <
  -6   2   8    13.21    12.77     0.57 o
  -5   2   8     5.26     6.16     0.35 o
  -4   2   8     1.51     1.64     1.86 <
  -3   2   8     2.38     2.23     0.84 <
  -2   2   8     6.96     9.34     0.47 o
  -1   2   8    55.31    63.17     0.56 o
   0   2   8   622.91   691.68     4.17 o
   1   2   8   538.61   597.41     3.22 o
   2   2   8   123.45   133.47     0.75 o
   3   2   8     0.06     0.28     0.56 <
   4   2   8    13.26    14.79     1.27 o
   5   2   8     5.10     5.84     0.23 o
   6   2   8     0.31     0.68     1.59 <
   7   2   8     0.35     0.64     1.08 <
  -7   3   8     0.13     0.44     0.82 <
  -6   3   8     0.26     0.11     0.61 <
  -5   3   8    23.34    22.67     0.39 o
  -4   3   8    18.08    15.93     1.51 o
  -3   3   8    20.25    19.88     0.81 o
  -2   3   8     7.80     8.07     0.70 o
  -1   3   8   138.46   146.20     0.99 o
   0   3   8   719.66   818.14     4.81 o
   1   3   8    97.30    99.61     0.61 o
   2   3   8     9.51    10.15     0.42 o
   3   3   8    23.11    22.73     0.78 o
   4   3   8     6.10     7.11     1.46 o
   5   3   8     3.72     4.16     0.28 o
   6   3   8     0.20     0.52     0.43 <
   7   3   8     1.09     1.10     1.19 <
  -7   4   8     0.85     1.30     1.10 <
  -6   4   8     0.01     0.01     0.55 <
  -5   4   8     0.00     0.24     0.30 <
  -4   4   8    28.20    26.72     0.42 o
  -3   4   8    52.04    46.54     1.24 o
  -2   4   8    95.47    89.41     0.82 o
  -1   4   8   252.78   276.49     1.87 o
   0   4   8     9.08    10.06     0.45 o
   1   4   8    14.04    13.46     0.47 o
   2   4   8     0.73     1.50     0.51 <
   3   4   8     0.21     0.59  1502.22 <
   4   4   8     6.15     5.89     1.53 o
   5   4   8     0.03     0.62     0.30 <
   6   4   8     3.99     4.83     0.53 o
   7   4   8     3.15     0.86     1.27 <
  -7   5   8     0.35     0.63     1.20 <
  -6   5   8     0.04     0.56     0.44 <
  -5   5   8     1.12     1.20     0.39 o
  -4   5   8     0.85     0.92     0.21 o
  -3   5   8    22.53    19.86     1.44 o
  -2   5   8   312.76   279.52     1.96 o
  -1   5   8    16.55    16.48     0.70 o
   0   5   8     0.04    -1.17     0.75 <
   1   5   8     5.67     4.82     0.51 o
   2   5   8     0.76     1.93     0.84 <
   3   5   8    53.32    49.84     1.02 o
   4   5   8    20.21    20.06     0.36 o
   5   5   8    14.59    14.99     0.45 o
   6   5   8     6.13     5.83     0.53 o
   7   5   8     0.03     0.63     2.34 <
  -7   6   8     0.96     1.03     1.89 <
  -6   6   8     0.03    -1.33     0.76 <
  -5   6   8     0.72     1.30     0.40 o
  -4   6   8    10.78    10.56     0.31 o
  -3   6   8     7.12     7.19     1.25 o
  -2   6   8    66.83    51.44     5.48 o
  -1   6   8    45.84    32.76     0.85 o
   0   6   8     2.52     2.20     0.69 o
   1   6   8     1.15     0.70     1.05 <
   2   6   8    60.77    57.06     1.11 o
   3   6   8    38.81    40.73     0.49 o
   4   6   8     5.40     5.73     0.35 o
   5   6   8     0.08     0.95     0.47 <
   6   6   8     0.02     0.30     0.69 <
  -6   7   8     5.38     6.51     0.93 o
  -5   7   8     1.05     1.14     0.41 <
  -4   7   8     1.05     1.41     0.42 o
  -3   7   8    12.30    13.47     0.35 o
  -2   7   8    56.61    56.60     1.51 o
  -1   7   8   102.14    88.11     1.35 o
   0   7   8    44.78    39.57     1.31 o
   1   7   8    28.90    27.54     1.13 o
   2   7   8    78.07    80.78     0.78 o
   3   7   8    15.53    15.30     0.33 o
   4   7   8     0.58     1.09     0.36 o
   5   7   8     3.77     4.58     0.55 o
   6   7   8    13.41    14.48     0.84 o
  -6   8   8     3.66     3.16     1.05 o
  -5   8   8     2.84     3.53     0.50 o
  -4   8   8     1.17     2.09     0.45 o
  -3   8   8    35.13    34.60     0.59 o
  -2   8   8    13.54    15.02     0.34 o
  -1   8   8    39.02    36.08     1.75 o
   0   8   8    62.47    55.78     2.08 o
   1   8   8   210.66   213.24     6.31 o
   2   8   8    23.83    24.28     0.38 o
   3   8   8     0.00     0.33     0.25 <
   4   8   8     2.72     2.95     0.61 o
   5   8   8    16.65    16.17     0.72 o
   6   8   8     2.07     1.14     0.89 <
  -6   9   8     0.00     0.69     1.64 <
  -5   9   8     9.41    10.92     1.54 o
  -4   9   8    34.40    33.33     0.75 o
  -3   9   8     0.89     1.38     0.61 <
  -2   9   8    14.90    14.36     0.47 o
  -1   9   8    42.39    44.34     0.58 o
   0   9   8     3.49     3.45     0.28 o
   1   9   8     4.00     4.35     0.25 o
   2   9   8     6.64     6.03     0.32 o
   3   9   8     4.69     5.00     0.38 o
   4   9   8    23.95    23.80     1.03 o
   5   9   8     4.69     3.48     0.91 o
  -5  10   8     3.49     3.12     1.11 <
  -4  10   8    16.65    18.87     1.03 o
  -3  10   8    11.70    12.06     0.54 o
  -2  10   8     9.45     9.99     0.48 o
  -1  10   8     4.08     3.75     0.51 o
   0  10   8   112.51   114.29     1.31 o
   1  10   8    47.82    48.25     0.64 o
   2  10   8    15.39    14.54     0.42 o
   3  10   8    36.10    34.46     0.68 o
   4  10   8     3.01     2.48     1.04 <
   5  10   8     0.15     0.33     1.19 <
  -5  11   8     0.01    -0.46     4.18 <
  -4  11   8     0.02    -0.17     0.93 <
  -3  11   8     8.27     9.58     0.82 o
  -2  11   8     0.85     1.94     0.61 o
  -1  11   8    16.83    16.47     0.51 o
   0  11   8    28.99    28.62     0.53 o
   1  11   8     5.89     5.68     0.51 o
   2  11   8     1.11     1.24     0.90 <
   3  11   8     0.32     0.73     0.89 <
   4  11   8     0.30     0.56     1.08 <
  -4  12   8     0.97    -0.51     4.32 <
  -3  12   8     2.84     3.13     1.45 <
  -2  12   8     7.43     8.41     1.01 o
  -1  12   8    16.29    15.59     0.75 o
   0  12   8     4.60     4.56     0.69 o
   1  12   8     0.21    -0.90     0.54 <
   2  12   8    15.32    13.41     0.72 o
   3  12   8    11.30    13.26     1.68 o
   4  12   8     0.27     0.81     2.23 <
  -3  13   8     0.31     0.25     1.83 <
  -2  13   8     6.40     5.94     1.11 o
  -1  13   8    32.49    31.26     0.96 o
   0  13   8     0.01    -0.99     0.69 <
   1  13   8     0.02     0.96     1.00 <
   2  13   8     3.53     2.64     1.64 <
   3  13   8     6.55     9.68     4.46 <
  -1  14   8     0.15     0.69     1.07 <
   1  14   8     0.15     0.31     1.55 <
  -7   0   9     2.40     2.10     1.37 <
  -5   0   9    17.17    16.60     0.42 o
  -3   0   9   158.88   168.24     1.65 o
  -1   0   9  1683.67  1726.80    18.13 o
   1   0   9    45.49    42.66     0.48 o
   3   0   9   143.38   142.68     1.37 o
   5   0   9    10.69    10.61     0.45 o
   7   0   9     7.10     7.72     1.75 o
  -7   1   9     0.28    -0.69     1.10 <
  -6   1   9    10.99    10.05     0.51 o
  -5   1   9    11.06    11.71     0.27 o
  -4   1   9    36.44    37.06     1.60 o
  -3   1   9    11.45    12.06     0.58 o
  -2   1   9   465.53   491.04     2.90 o
  -1   1   9    92.97    98.35     0.74 o
   0   1   9   737.18   734.94     4.72 o
   1   1   9    70.07    71.47     0.51 o
   2   1   9    69.62    73.60     0.50 o
   3   1   9     1.56     1.67     0.84 <
   4   1   9    41.31    40.96     1.11 o
   5   1   9     0.07     0.17     0.21 <
   6   1   9     7.52     7.55     0.36 o
   7   1   9     0.41    -0.14     0.70 <
  -7   2   9     0.06    -0.31     0.86 <
  -6   2   9     0.12     1.11     0.56 <
  -5   2   9    27.25    26.46     0.45 o
  -4   2   9    37.46    36.09     1.61 o
  -3   2   9    85.36    86.16     1.09 o
  -2   2   9    62.76    61.43     0.62 o
  -1   2   9   213.64   232.55     1.52 o
   0   2   9    43.78    47.56     0.55 o
   1   2   9     3.73     2.85     0.24 o
   2   2   9    15.21    14.72     0.42 o
   3   2   9    19.18    19.93     0.53 o
   4   2   9     2.63     2.91     1.73 <
   5   2   9    23.67    23.38     0.34 o
   6   2   9     2.64     2.69     0.55 o
   7   2   9     1.31    -0.15     1.45 <
  -7   3   9     1.12    -0.15     1.13 <
  -6   3   9     0.08     0.49     0.42 <
  -5   3   9     0.05     0.73     0.27 <
  -4   3   9    96.77    93.72     1.62 o
  -3   3   9    76.56    76.00     0.98 o
  -2   3   9    46.99    52.05     0.63 o
  -1   3   9   103.88   109.24     0.81 o
   0   3   9    18.24    17.89     0.31 o
   1   3   9    50.70    52.29     0.42 o
   2   3   9     4.08     5.85     0.38 o
   3   3   9     7.75     8.11     0.51 o
   4   3   9    17.97    17.82     1.40 o
   5   3   9     5.10     5.68     0.29 o
   6   3   9    10.01     9.69     0.62 o
   7   3   9     1.86     0.99     3.69 <
  -7   4   9     4.08     4.04     1.87 <
  -6   4   9     1.25     0.12     0.53 <
  -5   4   9     1.55     1.85     0.36 o
  -4   4   9     0.01     0.77     0.25 o
  -3   4   9   186.03   178.47     1.79 o
  -2   4   9   158.51   162.17     1.24 o
  -1   4   9    14.72    13.33     0.58 o
   0   4   9   120.01   126.14     0.84 o
   1   4   9    15.52    14.23     0.38 o
   2   4   9     9.11     6.60     0.57 o
   3   4   9     0.14    -0.24     0.63 <
   4   4   9    11.24    11.24     0.26 o
   5   4   9    19.54    19.90     0.38 o
   6   4   9     7.80     8.95     0.57 o
   7   4   9     2.15     1.51     1.92 <
  -7   5   9     2.15     3.28     1.51 <
  -6   5   9    20.80    22.60     0.67 o
  -5   5   9     3.28     4.25     0.38 o
  -4   5   9     7.17     7.95     0.26 o
  -3   5   9     5.10     4.82     1.45 o
  -2   5   9   112.56    97.29     0.87 o
  -1   5   9   119.25   124.07     1.06 o
   0   5   9     5.21     6.05     0.61 o
   1   5   9    49.86    47.19     0.58 o
   2   5   9    46.70    44.17     0.98 o
   3   5   9    59.63    55.50     1.63 o
   4   5   9    13.00    12.99     0.30 o
   5   5   9    21.53    21.96     0.55 o
   6   5   9     4.29     3.65     0.59 o
   7   5   9     0.30    -1.26     1.49 <
  -7   6   9     2.32     1.00     2.85 <
  -6   6   9     1.60     0.43     0.80 <
  -5   6   9    55.44    55.23     0.77 o
  -4   6   9    18.81    18.48     0.39 o
  -3   6   9     2.34     1.92     1.34 <
  -2   6   9     0.00     1.30     7.85 <
  -1   6   9   165.33   145.20     1.39 o
   0   6   9    45.44    45.50     0.98 o
   1   6   9    17.53    16.39     0.77 o
   2   6   9   115.71   114.40     1.26 o
   3   6   9   118.67   121.78     1.10 o
   4   6   9    20.44    21.74     0.44 o
   5   6   9     0.41     1.18     0.40 <
   6   6   9     0.64     0.61     0.86 <
  -6   7   9     5.99     5.98     1.30 o
  -5   7   9     0.00     0.05     0.53 <
  -4   7   9    31.41    30.72     0.57 o
  -3   7   9     8.51     8.89     0.33 o
  -2   7   9     1.27     1.55     2.93 <
  -1   7   9     0.01    -0.55     1.52 <
   0   7   9    72.86    65.52     1.19 o
   1   7   9    65.86    65.41     1.26 o
   2   7   9    79.02    79.79     0.77 o
   3   7   9    15.66    16.14     0.32 o
   4   7   9    17.77    18.00     0.41 o
   5   7   9     7.57     6.60     0.47 o
   6   7   9     0.06    -0.21     0.93 <
  -6   8   9     0.24     0.28     1.03 <
  -5   8   9     0.01     0.23     0.55 <
  -4   8   9     1.59     2.17     0.42 o
  -3   8   9    40.97    39.50     0.85 o
  -2   8   9    21.87    21.82     0.35 o
  -1   8   9    20.21    17.38     2.29 o
   0   8   9    12.49    12.46     2.34 o
   1   8   9     0.05     0.74     0.31 <
   2   8   9    33.11    33.46     0.46 o
   3   8   9     0.14     0.89     0.32 <
   4   8   9    26.19    25.62     0.62 o
   5   8   9     4.66     4.39     0.66 o
   6   8   9     0.34     0.47     1.10 <
  -6   9   9     2.38    -1.82     2.10 <
  -5   9   9     3.86     3.59     1.93 <
  -4   9   9     0.01     1.47     0.58 <
  -3   9   9     0.46     1.01     0.52 <
  -2   9   9    14.37    13.71     0.64 o
  -1   9   9    58.05    58.78     0.70 o
   0   9   9   106.88   107.94     1.23 o
   1   9   9    20.45    20.05     0.33 o
   2   9   9    33.93    33.37     0.50 o
   3   9   9    29.38    28.72     0.52 o
   4   9   9     0.71     0.61     1.09 <
   5   9   9     2.74     2.74     0.87 o
  -5  10   9     1.33    -0.25     1.24 <
  -4  10   9     0.95     2.31     0.88 <
  -3  10   9     1.26     0.74     0.47 <
  -2  10   9     8.42     8.40     0.50 o
  -1  10   9     1.45     1.97     0.42 o
   0  10   9     6.40     6.97     0.51 o
   1  10   9     3.83     3.35     0.42 o
   2  10   9    65.86    68.01     0.97 o
   3  10   9    17.04    17.54     0.61 o
   4  10   9     2.52     3.43     1.17 <
   5  10   9     5.80     6.45     1.64 o
  -4  11   9     1.24     1.44     1.00 <
  -3  11   9     0.00     1.19     0.68 <
  -2  11   9     9.91     9.38     0.62 o
  -1  11   9     0.52     1.04     0.49 <
   0  11   9    21.00    21.12     0.48 o
   1  11   9   152.06   152.15     1.85 o
   2  11   9     2.17     2.30     0.64 o
   3  11   9    14.38    15.57     0.84 o
   4  11   9    13.32    14.36     1.55 o
  -4  12   9     1.16    -0.51     1.71 <
  -3  12   9     2.82     1.72     1.34 <
  -2  12   9     0.53     1.37     1.11 <
  -1  12   9     6.10     6.31     0.91 o
   0  12   9    70.43    69.50     1.19 o
   1  12   9     9.54    10.23     1.02 o
   2  12   9    39.80    41.13     1.26 o
   3  12   9     0.26     0.37     1.78 <
   4  12   9     0.06    -0.98     3.05 <
  -3  13   9     0.27     0.72     1.45 <
  -2  13   9     4.69     5.80     2.05 <
  -1  13   9    21.59    19.77     0.81 o
   0  13   9     3.74     3.31     1.53 <
   1  13   9    11.67    13.82     1.49 o
   2  13   9     3.23     1.54     1.17 <
   3  13   9     0.84    -2.58     3.45 <
  -1  14   9     1.88     1.34     1.71 <
   0  14   9     1.66     1.91     2.03 <
   1  14   9     0.70     1.88     2.22 <
  -6   0  10     1.72     0.98     0.38 <
  -4   0  10     8.10    10.76     3.22 o
  -2   0  10    57.98    59.35     0.92 o
   0   0  10  3509.80  3459.36    44.71 o
   2   0  10   269.76   269.52     2.20 o
   4   0  10    14.35    16.11     1.51 o
   6   0  10     0.24    -0.46     0.62 <
  -7   1  10     1.09     0.54     1.11 <
  -6   1  10     0.12     0.52     0.51 <
  -5   1  10     0.15     0.25     0.23 <
  -4   1  10     0.03     1.17     1.82 <
  -3   1  10    13.27    13.77     0.75 o
  -2   1  10    64.32    69.63     0.65 o
  -1   1  10   594.28   590.82     3.62 o
   0   1  10   215.51   201.11     1.27 o
   1   1  10  1481.30  1442.79     8.71 o
   2   1  10    17.06    16.53     0.36 o
   3   1  10   102.71   104.81     0.84 o
   4   1  10     4.26     4.63     1.21 o
   5   1  10     0.53     0.09     0.24 <
   6   1  10     2.50     1.67     0.44 o
   7   1  10     0.00    -0.08     0.80 <
  -7   2  10     6.28     5.56     0.85 o
  -6   2  10     0.68     0.80     0.47 <
  -5   2  10     4.66     5.48     0.26 o
  -4   2  10     2.93     2.67     1.46 <
  -3   2  10    33.32    34.89     0.86 o
  -2   2  10   106.53   110.09     1.31 o
  -1   2  10    16.74    15.86     0.37 o
   0   2  10   291.98   292.72     1.74 o
   1   2  10   136.90   130.80     0.75 o
   2   2  10   662.95   670.66     3.55 o
   3   2  10     1.03     1.06     0.75 <
   4   2  10    15.30    14.38     1.45 o
   5   2  10     0.85     0.70     0.27 <
   6   2  10     0.02    -0.64     0.45 <
   7   2  10     0.53    -0.19     1.12 <
  -7   3  10     0.14    -0.07     1.32 <
  -6   3  10     5.92     5.65     0.46 o
  -5   3  10     3.85     3.80     0.33 o
  -4   3  10     0.71     2.29     0.23 o
  -3   3  10     0.00     0.38     1.03 <
  -2   3  10    32.05    33.31     0.77 o
  -1   3  10   142.23   153.07     1.09 o
   0   3  10    42.83    44.09     0.54 o
   1   3  10   151.80   164.82     0.92 o
   2   3  10    26.70    27.27     0.50 o
   3   3  10   107.01   102.87     0.85 o
   4   3  10    15.24    15.73     1.17 o
   5   3  10     7.83     8.77     0.31 o
   6   3  10     0.12    -0.17     0.39 <
   7   3  10     6.79     6.13     1.57 o
  -7   4  10     9.24     7.67     1.23 o
  -6   4  10     0.15     0.39     0.55 <
  -5   4  10    22.65    21.51     0.42 o
  -4   4  10     0.88     0.52     0.18 <
  -3   4  10     7.50     8.04     1.21 o
  -2   4  10    12.62    17.02     0.57 o
  -1   4  10    45.98    48.43     0.61 o
   0   4  10    83.55    89.01     0.64 o
   1   4  10    61.22    62.54     0.59 o
   2   4  10     0.72     2.24     0.75 <
   3   4  10    43.65    42.97     0.70 o
   4   4  10    51.82    53.46     0.58 o
   5   4  10     5.77     6.04     0.34 o
   6   4  10     7.04     7.92     1.18 o
   7   4  10     0.47     1.29     1.30 <
  -7   5  10     2.43     1.39     1.61 <
  -6   5  10    19.17    20.63     0.80 o
  -5   5  10     2.29     2.99     0.34 o
  -4   5  10    29.66    27.26     0.42 o
  -3   5  10     9.32     9.03     1.33 o
  -2   5  10    26.81    23.16     0.82 o
  -1   5  10     3.58     5.42     0.82 o
   0   5  10    26.47    24.83     0.57 o
   1   5  10     3.94     6.11     0.52 o
   2   5  10    11.18    12.71     0.92 o
   3   5  10     0.24     0.59     1.57 <
   4   5  10    14.98    14.89     0.31 o
   5   5  10     6.89     7.19     0.51 o
   6   5  10     3.03     3.89     0.55 o
   7   5  10     0.01    -1.60     3.07 <
  -7   6  10     1.49     1.65     2.57 <
  -6   6  10     9.86    10.03     1.04 o
  -5   6  10    43.66    46.68     0.71 o
  -4   6  10    34.79    34.22     0.51 o
  -3   6  10    13.73    11.34     1.40 o
  -2   6  10     0.31     1.23     1.46 <
  -1   6  10    61.42    59.81     0.99 o
   0   6  10     9.71    11.85     0.88 o
   1   6  10     0.31    -0.55     0.92 <
   2   6  10     2.86     2.20     0.64 o
   3   6  10    11.48    12.02     0.31 o
   4   6  10    87.37    88.41     0.98 o
   5   6  10     2.87     2.05     0.39 o
   6   6  10     1.35     1.08     0.94 <
  -6   7  10     1.37     0.96     1.01 <
  -5   7  10    33.08    31.03     0.82 o
  -4   7  10   112.56   112.47     1.44 o
  -3   7  10    14.49    13.93     0.34 o
  -2   7  10     0.49    -0.02     1.58 <
  -1   7  10     3.90     1.83     2.08 <
   0   7  10   107.02   106.04     1.38 o
   1   7  10    12.87    11.74     1.23 o
   2   7  10     1.47     1.69     0.25 o
   3   7  10    77.42    77.35     0.81 o
   4   7  10    16.93    16.23     0.43 o
   5   7  10     1.61     1.56     0.51 o
   6   7  10     0.66     1.88     0.96 <
  -6   8  10     4.75     5.35     1.08 o
  -5   8  10     5.72     6.28     0.59 o
  -4   8  10     8.82     8.93     0.42 o
  -3   8  10   187.68   190.45     2.19 o
  -2   8  10     8.83     8.18     0.29 o
  -1   8  10     2.90     2.29     2.10 <
   0   8  10    16.25    20.06     2.39 o
   1   8  10    60.63    60.98     0.63 o
   2   8  10    32.88    33.69     0.48 o
   3   8  10     1.08     0.90     0.34 <
   4   8  10     2.10     3.03     0.43 o
   5   8  10    22.44    22.62     0.82 o
   6   8  10     0.58     0.95     1.19 <
  -6   9  10     0.19     1.28     1.95 <
  -5   9  10     0.00     1.43     1.27 <
  -4   9  10     8.80     9.29     0.52 o
  -3   9  10     4.49     4.47     0.45 o
  -2   9  10   182.37   178.89     1.85 o
  -1   9  10    53.18    52.64     0.66 o
   0   9  10     0.55    -0.01     0.27 <
   1   9  10    18.90    18.68     0.35 o
   2   9  10     4.39     4.82     0.40 o
   3   9  10    25.74    24.74     0.49 o
   4   9  10     7.37     7.95     0.80 o
   5   9  10     0.83     1.20     0.72 <
  -5  10  10     0.03     1.44     1.49 <
  -4  10  10     0.02     0.78     0.61 <
  -3  10  10     2.85     1.44     0.57 <
  -2  10  10    20.02    18.87     0.59 o
  -1  10  10   104.22   106.21     1.25 o
   0  10  10     0.00    -0.05     0.48 <
   1  10  10     9.04     9.54     0.35 o
   2  10  10    26.97    27.99     0.70 o
   3  10  10     2.15     2.46     0.55 o
   4  10  10     7.40     8.46     0.95 o
   5  10  10    11.21    12.94     1.51 o
  -4  11  10     0.75     1.66     1.50 <
  -3  11  10     2.56     2.20     0.69 o
  -2  11  10     0.06     1.36     0.59 <
  -1  11  10     1.04     2.10     0.51 o
   0  11  10    20.81    21.62     0.57 o
   1  11  10    45.79    45.05     0.78 o
   2  11  10    22.07    24.26     0.80 o
   3  11  10     2.92     5.11     0.85 o
   4  11  10     8.73     8.89     1.63 o
  -4  12  10     0.17     0.04     1.61 <
  -3  12  10     0.68     1.69     1.46 <
  -2  12  10     2.67     2.19     1.44 <
  -1  12  10     3.25     1.92     1.03 <
   0  12  10    15.47    16.49     1.06 o
   1  12  10     0.68     0.72     0.78 <
   2  12  10     5.50     6.58     0.99 o
   3  12  10    20.62    20.78     1.71 o
   4  12  10     7.50     7.94     2.25 o
  -2  13  10     1.35     1.77     1.44 <
  -1  13  10     3.79     3.15     1.10 <
   0  13  10     6.36     6.31     1.62 o
   1  13  10     0.34    -0.62     1.39 <
   2  13  10     0.33    -0.41     1.72 <
   3  13  10     5.51     6.94     3.98 <
  -1  14  10     1.44    -0.33     2.40 <
   0  14  10     0.02    -0.17     1.45 <
  -7   0  11     4.20     4.53     1.26 o
  -5   0  11    25.89    24.74     0.64 o
  -3   0  11     0.48     1.95     1.08 <
  -1   0  11     0.63     0.38     0.39 <
   1   0  11    66.13    58.31     0.52 o
   3   0  11    26.75    23.75     0.76 o
   5   0  11     2.87     3.11     0.40 o
   7   0  11     0.07     0.41     1.77 <
  -7   1  11     1.30     1.20     1.08 <
  -6   1  11    11.24    10.41     0.56 o
  -5   1  11     0.75     1.05     0.33 o
  -4   1  11     5.83     8.37     1.46 o
  -3   1  11   101.01   102.44     1.04 o
  -2   1  11     0.02     0.57     0.64 <
  -1   1  11   308.77   325.05     2.07 o
   0   1  11    20.42    19.88     0.33 o
   1   1  11   133.01   132.49     0.93 o
   2   1  11    12.73    11.69     0.43 o
   3   1  11     3.86     2.95     0.68 o
   4   1  11     0.00    -0.03     0.83 <
   5   1  11    12.13    12.02     0.28 o
   6   1  11     0.18     0.35     0.54 <
   7   1  11     0.15    -0.37     0.82 <
  -7   2  11     1.01    -0.42     0.87 <
  -6   2  11     6.62     7.25     0.57 o
  -5   2  11     2.34     2.64     0.33 o
  -4   2  11    16.65    16.48     1.54 o
  -3   2  11    12.78    14.01     0.80 o
  -2   2  11     7.53    10.03     0.69 o
  -1   2  11     8.96     6.33     0.36 o
   0   2  11   168.37   177.96     1.05 o
   1   2  11     0.60     0.88     0.22 o
   2   2  11     9.74    13.37     0.54 o
   3   2  11    16.89    18.51     0.58 o
   4   2  11     4.13     3.50     1.14 o
   5   2  11     0.65     0.28     0.28 <
   6   2  11     4.86     5.18     0.50 o
   7   2  11     0.02    -1.96     1.36 <
  -7   3  11     0.08    -0.17     1.32 <
  -6   3  11    14.36    14.68     0.51 o
  -5   3  11     1.27     1.50     0.35 o
  -4   3  11    14.19    14.70     0.26 o
  -3   3  11     3.74     3.82     0.80 o
  -2   3  11     3.35     3.33     0.75 o
  -1   3  11     4.15     1.37     0.61 <
   0   3  11     0.15     1.08     0.29 o
   1   3  11   267.99   272.85     1.45 o
   2   3  11    37.13    38.07     0.50 o
   3   3  11     9.38    13.05     0.72 o
   4   3  11     3.94     3.06     0.21 o
   5   3  11     0.24     0.56     0.28 <
   6   3  11     0.00    -0.05     0.42 <
   7   3  11     0.06    -0.52     0.79 <
  -7   4  11     1.63     0.23     1.13 <
  -6   4  11     2.81     2.43     0.77 o
  -5   4  11    11.96    10.95     0.34 o
  -4   4  11    32.79    30.35     0.41 o
  -3   4  11    16.77    16.08     0.96 o
  -2   4  11    39.25    37.04     0.69 o
  -1   4  11    13.99    13.03     0.63 o
   0   4  11    10.74    13.33     0.46 o
   1   4  11     5.28     3.88     0.40 o
   2   4  11    79.20    61.56     0.85 o
   3   4  11     2.56     2.20     0.70 o
   4   4  11     2.44     2.76     0.25 o
   5   4  11     6.14     5.78     0.32 o
   6   4  11     8.41     8.47     0.53 o
   7   4  11     0.80    -0.26     1.33 <
  -7   5  11     0.63     1.55     1.95 <
  -6   5  11    16.49    18.53     0.76 o
  -5   5  11     1.67     1.54     0.39 o
  -4   5  11    13.27    13.26     0.31 o
  -3   5  11   102.05    94.04     2.05 o
  -2   5  11    40.47    40.05     0.93 o
  -1   5  11    79.93    78.32     0.79 o
   0   5  11    15.11    12.47     0.67 o
   1   5  11     0.09     2.80     0.62 o
   2   5  11    10.03    11.71     1.16 o
   3   5  11    70.99    68.42     1.04 o
   4   5  11     4.76     5.38     0.24 o
   5   5  11    25.24    25.94   183.09 <
   6   5  11     0.32     1.68     0.68 <
   7   5  11     0.33    -0.57     1.52 <
  -6   6  11     0.39     0.39     0.94 <
  -5   6  11    49.88    48.48     0.68 o
  -4   6  11     0.30     0.89     0.37 <
  -3   6  11     1.98     1.77     2.07 <
  -2   6  11    97.39    91.09     2.17 o
  -1   6  11    34.15    31.10     1.18 o
   0   6  11    29.84    22.52     0.65 o
   1   6  11     1.21     0.92     1.01 <
   2   6  11    12.36    12.78     1.52 o
   3   6  11     0.58     0.66     0.19 o
   4   6  11     0.42     0.45     0.33 <
   5   6  11     0.00    -0.17     0.43 <
   6   6  11     0.52     0.73     1.07 <
  -6   7  11     0.95     0.66     1.13 <
  -5   7  11     0.30     0.72     1.36 <
  -4   7  11   120.21   122.90     1.42 o
  -3   7  11    14.71    14.51     0.34 o
  -2   7  11     0.10     0.79     1.67 <
  -1   7  11    44.17    37.16     1.99 o
   0   7  11     3.07     2.96     1.29 <
   1   7  11    75.54    79.14     1.64 o
   2   7  11     6.87     7.51     0.27 o
   3   7  11    12.82    13.76     0.34 o
   4   7  11     2.85     2.48     0.33 o
   5   7  11    13.79    13.51     0.64 o
   6   7  11     0.02     0.47     0.98 <
  -6   8  11     0.02     0.11     1.09 <
  -5   8  11     3.48     3.19     0.70 o
  -4   8  11     1.26     1.97     0.39 o
  -3   8  11   156.53   161.01     1.88 o
  -2   8  11    36.30    36.96     0.48 o
  -1   8  11     0.01    -1.28     1.73 <
   0   8  11    89.54    89.35     1.30 o
   1   8  11    30.20    31.85     0.42 o
   2   8  11     0.22     0.37     0.28 <
   3   8  11     1.88     2.39     0.39 o
   4   8  11     1.83     2.32     0.49 o
   5   8  11     0.79     1.30     0.83 <
   6   8  11     3.24     2.12     1.33 <
  -5   9  11     0.82     1.29     1.23 <
  -4   9  11     2.40     2.37     0.63 o
  -3   9  11     0.56     0.25     0.43 <
  -2   9  11   158.66   164.87     1.70 o
  -1   9  11     3.25     3.18     0.25 o
   0   9  11    28.66    30.11     0.46 o
   1   9  11     0.14     0.11     0.33 <
   2   9  11     8.70     8.82     0.51 o
   3   9  11     8.20     6.85     0.40 o
   4   9  11     1.34     0.80     0.72 <
   5   9  11     0.05     0.33     0.85 <
  -5  10  11     0.02    -0.86     0.88 <
  -4  10  11     0.00    -0.19     0.63 <
  -3  10  11     2.94     4.54     0.78 o
  -2  10  11    13.44    13.18     0.69 o
  -1  10  11   201.71   201.31     2.54 o
   0  10  11    51.05    50.79     0.70 o
   1  10  11     8.55     9.12     0.43 o
   2  10  11     6.84     6.25     0.54 o
   3  10  11     2.99     2.75     0.76 o
   4  10  11     0.00     0.79     0.85 <
   5  10  11    10.65    12.92     1.45 o
  -4  11  11     0.60    -0.08     1.54 <
  -3  11  11    10.37    10.29     0.99 o
  -2  11  11     9.62    10.18     0.65 o
  -1  11  11     0.13     0.98     0.66 <
   0  11  11    65.57    65.26     0.89 o
   1  11  11    11.64    12.30     0.55 o
   2  11  11     3.22     2.68     0.95 <
   3  11  11     0.11     0.48     0.97 <
   4  11  11    13.68    14.38     1.15 o
  -4  12  11     6.52     4.80     3.28 <
  -3  12  11     2.93     3.86     1.63 <
  -2  12  11     0.06    -1.17     1.28 <
  -1  12  11     0.36     0.49     0.98 <
   0  12  11     1.95     1.91     1.11 <
   1  12  11    21.28    18.81     1.32 o
   2  12  11    13.94    12.68     1.13 o
   3  12  11    13.65    14.45     1.79 o
  -3  13  11     0.02    -2.06     2.12 <
  -2  13  11     0.56     1.62     2.38 <
  -1  13  11     1.22     1.56     1.16 <
   0  13  11     1.02     1.69     0.88 <
   1  13  11     0.11    -0.65     1.79 <
   2  13  11    21.76    22.07     2.48 o
  -1  14  11     0.19    -0.57     1.90 <
   0  14  11     0.31     0.18     1.08 <
   1  14  11     0.87     0.28     2.30 <
  -6   0  12     2.32     1.65     2.60 <
  -4   0  12   176.83   169.32     3.27 o
  -2   0  12   220.31   244.82     2.30 o
   0   0  12   456.33   470.46     4.24 o
   2   0  12     9.47     9.62     0.53 o
   4   0  12     7.04     6.60     1.92 o
   6   0  12    10.26     9.75     0.61 o
  -7   1  12     0.31    -0.54     1.10 <
  -6   1  12     0.76     0.63     0.61 <
  -5   1  12    25.31    24.55     0.36 o
  -4   1  12    39.14    40.16     1.73 o
  -3   1  12    30.20    29.06     0.80 o
  -2   1  12   203.91   206.28     1.40 o
  -1   1  12     5.48     3.88     0.37 o
   0   1  12    33.81    43.11     0.40 o
   1   1  12   165.23   159.87     0.88 o
   2   1  12     2.80     3.32     0.42 o
   3   1  12     2.54     2.69     0.79 o
   4   1  12    10.10     9.36     1.22 o
   5   1  12     0.45     0.22     0.23 <
   6   1  12     7.87     8.60     0.49 o
   7   1  12     2.62     2.48     0.93 <
  -7   2  12     0.48    -0.26     1.17 <
  -6   2  12     0.00     0.21     0.43 <
  -5   2  12    27.63    25.88     0.38 o
  -4   2  12     3.29     3.95     0.79 o
  -3   2  12   171.70   170.42     1.45 o
  -2   2  12   592.67   575.40     3.42 o
  -1   2  12   212.08   207.33     1.27 o
   0   2  12     6.33     4.48     0.25 o
   1   2  12    29.44    28.45     0.31 o
   2   2  12   117.04   115.85     0.76 o
   3   2  12    24.80    26.00     0.91 o
   4   2  12    22.89    22.35     0.31 o
   5   2  12    19.49    19.14     0.36 o
   6   2  12     0.19    -0.60     2.24 <
   7   2  12     5.31     4.78     1.71 <
  -7   3  12     0.62     0.52     1.05 <
  -6   3  12     0.40     1.69     0.51 o
  -5   3  12    33.04    29.58     0.48 o
  -4   3  12    64.45    64.90     0.62 o
  -3   3  12    47.83    46.00     0.95 o
  -2   3  12   160.53   160.44     1.25 o
  -1   3  12   871.11   833.70     4.96 o
   0   3  12   159.81   160.53     0.98 o
   1   3  12    49.74    42.94     0.43 o
   2   3  12    61.17    62.85     0.63 o
   3   3  12    94.39    86.81     0.88 o
   4   3  12    22.75    21.75     0.30 o
   5   3  12    10.55     9.35     0.36 o
   6   3  12     9.53    10.12     0.92 o
   7   3  12     3.33     4.17     1.42 <
  -7   4  12     2.31     1.04     1.17 <
  -6   4  12     2.25     1.74     0.92 <
  -5   4  12     0.09    -0.31     0.35 <
  -4   4  12     8.59     8.71     0.23 o
  -3   4  12    63.36    60.77     1.38 o
  -2   4  12    69.07    71.88     0.81 o
  -1   4  12   103.33    99.66     0.94 o
   0   4  12   937.94   898.66     5.12 o
   1   4  12    20.11    20.42     0.44 o
   2   4  12    45.63    31.60     0.79 o
   3   4  12    37.90    32.90     0.82 o
   4   4  12    43.45    43.12     0.50 o
   5   4  12    13.18    14.30     0.40 o
   6   4  12     0.08     0.12     0.68 <
   7   4  12     0.38     1.22     1.59 <
  -7   5  12    13.35    14.39     1.96 o
  -6   5  12     5.08     5.46     0.84 o
  -5   5  12     0.61     0.13     0.51 <
  -4   5  12     0.00     0.46     0.23 <
  -3   5  12     8.74     7.75     1.09 o
  -2   5  12    31.14    28.34     1.07 o
  -1   5  12    73.63    76.46     1.10 o
   0   5  12    10.09     8.62     0.77 o
   1   5  12   580.54   529.26     3.04 o
   2   5  12     3.38     5.67     1.17 o
   3   5  12    29.87    29.50     1.17 o
   4   5  12    34.38    34.98     0.48 o
   5   5  12     1.91     1.63     0.42 o
   6   5  12     0.83     1.60     0.61 <
   7   5  12     1.23     1.27     1.70 <
  -6   6  12    15.62    13.83     0.99 o
  -5   6  12    16.29    15.72     0.44 o
  -4   6  12     6.83     6.57     0.35 o
  -3   6  12     1.87     2.52     0.29 o
  -2   6  12     9.15     7.51     1.63 o
  -1   6  12     1.21     0.39     0.97 <
   0   6  12    44.35    37.53     0.97 o
   1   6  12     0.05     0.18     1.05 <
   2   6  12   331.34   336.55     2.86 o
   3   6  12     7.50     8.25     0.27 o
   4   6  12     0.00     0.40     0.35 <
   5   6  12     8.32     7.96     0.44 o
   6   6  12     3.40     3.02     0.94 o
  -6   7  12     0.04    -0.04     0.86 <
  -5   7  12    14.79    15.28     0.62 o
  -4   7  12    23.19    24.55     0.49 o
  -3   7  12    13.12    14.10     0.33 o
  -2   7  12     3.72     3.99     0.39 o
  -1   7  12     1.59     1.10     1.82 <
   0   7  12     1.01     0.82     1.31 <
   1   7  12    42.05    42.71     1.10 o
   2   7  12    38.62    43.56     0.51 o
   3   7  12    59.16    59.05     0.68 o
   4   7  12     2.62     3.56     0.37 o
   5   7  12     1.15     0.67     0.48 <
   6   7  12     1.39     1.22     1.01 <
  -6   8  12     0.01    -0.79     1.17 <
  -5   8  12     0.08    -0.17     0.70 <
  -4   8  12    19.36    19.23     0.51 o
  -3   8  12    35.32    37.24     0.65 o
  -2   8  12    40.04    37.81     0.48 o
  -1   8  12     0.96     0.94     1.34 <
   0   8  12     8.45     9.69     0.30 o
   1   8  12    62.02    66.34     0.68 o
   2   8  12     0.01     0.14     0.30 <
   3   8  12    16.34    16.32     0.39 o
   4   8  12    27.70    26.71     0.68 o
   5   8  12     0.01     0.91     0.82 <
   6   8  12     2.27     1.08     1.27 <
  -5   9  12     0.01     0.51     1.10 <
  -4   9  12     1.12     1.16     0.55 <
  -3   9  12     8.15     8.77     0.43 o
  -2   9  12    41.45    41.38     0.64 o
  -1   9  12   102.85   103.17     0.98 o
   0   9  12    30.91    34.02     0.50 o
   1   9  12     0.22     0.35     0.31 <
   2   9  12    18.53    19.01     0.56 o
   3   9  12     0.01    -0.26     0.42 <
   4   9  12     0.40     0.48     0.94 <
   5   9  12     0.00    -0.78     1.13 <
  -5  10  12     5.66     3.61     1.76 <
  -4  10  12     1.07     1.17     0.72 <
  -3  10  12     2.15     2.27     1.04 <
  -2  10  12     0.07    -0.22     0.48 <
  -1  10  12     1.95     1.26     0.55 <
   0  10  12    37.65    37.06     0.61 o
   1  10  12     0.38     0.41     0.39 <
   2  10  12     0.06    -0.73     0.50 <
   3  10  12     0.04     0.43     0.66 <
   4  10  12    10.32    11.14     0.94 o
   5  10  12     8.49     7.17     2.06 o
  -4  11  12     6.81     6.28     2.53 <
  -3  11  12     6.53     6.82     0.93 o
  -2  11  12     2.19     2.18     0.56 o
  -1  11  12     4.29     4.29     0.71 o
   0  11  12    18.25    19.70     0.60 o
   1  11  12    14.54    13.20     0.61 o
   2  11  12     6.63     6.81     0.74 o
   3  11  12     8.06     8.29     1.07 o
   4  11  12    11.56    11.62     1.27 o
  -3  12  12     0.58     0.30     1.56 <
  -2  12  12     0.00     0.08     1.18 <
  -1  12  12     3.58     4.24     1.32 o
   0  12  12     8.52     8.25     0.61 o
   1  12  12    19.54    18.74     0.83 o
   2  12  12     0.21     1.04     0.88 <
   3  12  12     4.43     4.16     0.87 o
  -3  13  12     2.00     0.23     1.53 <
  -2  13  12     9.23     8.29     1.82 o
  -1  13  12     1.90     2.20     1.36 <
   0  13  12     4.09     2.29     1.05 <
   1  13  12    10.24     8.91     1.84 o
   2  13  12     2.35     0.35     1.88 <
   0  14  12     1.75     1.06     4.37 <
  -7   0  13     0.37     1.23     1.45 <
  -5   0  13    13.41    13.22     0.42 o
  -3   0  13     0.43     0.78     1.53 <
  -1   0  13  1333.33  1411.31    13.79 o
   1   0  13    32.30    32.31     0.60 o
   3   0  13    49.80    51.83     1.34 o
   5   0  13     0.92    -0.03     0.51 <
   7   0  13     5.65     6.00     1.85 o
  -7   1  13     0.69     0.81     1.26 <
  -6   1  13     1.63     3.38     1.53 <
  -5   1  13    10.15    10.39     0.28 o
  -4   1  13     7.21     8.57     0.28 o
  -3   1  13   260.39   260.89     1.77 o
  -2   1  13    84.91    89.99     0.78 o
  -1   1  13   136.40   140.35     0.98 o
   0   1  13   430.61   434.62     2.57 o
   1   1  13     1.01     0.63     0.23 <
   2   1  13     0.45     0.41     0.40 <
   3   1  13     3.49     2.62     0.85 o
   4   1  13     6.86     8.63     1.13 o
   5   1  13     2.96     2.09     0.31 o
   6   1  13     1.58     1.95     0.45 o
   7   1  13     0.35    -1.11     0.97 <
  -7   2  13     0.21    -0.61     0.98 <
  -6   2  13     1.81     1.33     0.45 <
  -5   2  13     0.05     0.26     0.26 <
  -4   2  13    24.43    25.57     0.34 o
  -3   2  13    76.47    75.89     0.93 o
  -2   2  13   162.54   158.56     1.14 o
  -1   2  13    39.77    37.58     0.51 o
   0   2  13    37.51    36.77     0.40 o
   1   2  13   109.40   122.72     0.69 o
   2   2  13     2.18     2.68     0.50 o
   3   2  13     5.05     4.79     0.80 o
   4   2  13     0.05     0.51     0.19 <
   5   2  13    21.37    20.68     0.41 o
   6   2  13     3.90     3.75     1.93 <
   7   2  13     0.59     1.15     1.09 <
  -7   3  13     0.19     1.24     1.11 <
  -6   3  13     0.01     0.25     0.49 <
  -5   3  13     5.97     6.01     0.33 o
  -4   3  13     2.23     2.81     0.23 o
  -3   3  13     0.00     0.65     1.06 <
  -2   3  13     6.03     6.04     0.67 o
  -1   3  13   425.07   400.00     2.50 o
   0   3  13   131.16   111.62     0.76 o
   1   3  13     4.27     3.97     0.40 o
   2   3  13    46.45    42.94     0.61 o
   3   3  13     0.28    -0.17     0.70 <
   4   3  13     3.33     2.70     0.16 o
   5   3  13     0.51    -0.15     0.32 <
   6   3  13    11.93    14.75     2.26 o
   7   3  13     0.45    -0.65     1.58 <
  -7   4  13     1.02     1.72     1.20 <
  -6   4  13     5.61     5.59     0.72 o
  -5   4  13     3.25     3.29     0.33 o
  -4   4  13     2.42     2.55     0.22 o
  -3   4  13     2.06     1.93     1.71 <
  -2   4  13     9.07     8.94     0.68 o
  -1   4  13     1.63     1.17     0.80 <
   0   4  13   647.18   622.49     3.52 o
   1   4  13   120.56   135.95     0.91 o
   2   4  13    16.78    15.88     0.76 o
   3   4  13     0.51     1.44     1.08 <
   4   4  13     1.22     1.04     0.26 o
   5   4  13     6.61     6.17     0.41 o
   6   4  13     0.19     0.91     0.59 <
   7   4  13     0.96    -0.34     1.90 <
  -7   5  13     9.22     8.17     2.05 o
  -6   5  13     4.83     4.83     1.04 o
  -5   5  13     0.19     0.48     0.42 <
  -4   5  13     6.54     6.96     0.27 o
  -3   5  13     1.01     0.60     0.73 <
  -2   5  13     1.48     0.72     1.28 <
  -1   5  13    49.08    46.84     0.87 o
   0   5  13     2.35     0.56     0.82 <
   1   5  13   468.00   461.34     2.76 o
   2   5  13   189.28   178.86     1.44 o
   3   5  13     3.49     3.08     1.11 <
   4   5  13    14.82    15.19     0.33 o
   5   5  13     0.09    -0.07     0.40 <
   6   5  13     0.83     1.07     0.72 <
  -6   6  13    28.27    27.89     1.12 o
  -5   6  13    11.02     9.87     0.43 o
  -4   6  13     0.59     0.87     0.40 <
  -3   6  13    13.83    13.42     0.32 o
  -2   6  13     2.77     4.95     1.99 <
  -1   6  13     1.02     0.30     0.80 <
   0   6  13    29.99    27.31     1.17 o
   1   6  13     5.17     4.70     3.40 <
   2   6  13   163.67   160.04     1.57 o
   3   6  13   196.10   200.15     1.74 o
   4   6  13     7.76     7.36     0.43 o
   5   6  13     6.78     6.85     0.45 o
   6   6  13     1.90     1.82     0.78 <
  -6   7  13     5.65     3.60     1.16 o
  -5   7  13    41.18    39.89     0.73 o
  -4   7  13    11.38    11.78     0.50 o
  -3   7  13     8.82     8.52     0.30 o
  -2   7  13    29.88    29.20     0.44 o
  -1   7  13     0.39    -0.67     1.54 <
   0   7  13     0.36    -0.88     1.19 <
   1   7  13     0.32    -0.29     1.05 <
   2   7  13    37.09    38.77     0.49 o
   3   7  13    80.55    76.57     0.88 o
   4   7  13    85.84    81.47     1.03 o
   5   7  13     0.07    -0.32     0.51 <
   6   7  13     1.93     0.45     1.34 <
  -6   8  13     0.03     1.60     1.75 <
  -5   8  13     2.53     2.14     0.86 <
  -4   8  13    30.66    33.87     0.66 o
  -3   8  13    14.62    14.94     0.49 o
  -2   8  13     5.40     5.40     0.32 o
  -1   8  13    12.72    13.70     0.34 o
   0   8  13     1.94     2.20     0.28 o
   1   8  13    24.36    26.23     0.39 o
   2   8  13     0.15    -0.69     0.38 <
   3   8  13    14.02    13.29     0.40 o
   4   8  13     7.64     6.30     0.57 o
   5   8  13    18.23    16.63     0.94 o
   6   8  13     3.01     2.76     1.82 <
  -5   9  13     2.45     1.88     1.25 <
  -4   9  13     1.29     0.85     0.70 <
  -3   9  13    30.76    30.98     0.55 o
  -2   9  13     6.53     5.74     0.49 o
  -1   9  13     3.29     3.33     0.39 o
   0   9  13     5.49     5.38     0.33 o
   1   9  13     0.00    -0.33     0.39 <
   2   9  13     7.46     7.53     0.55 o
   3   9  13     4.08     3.95     0.45 o
   4   9  13     0.01     0.44     0.83 <
   5   9  13    14.65    14.71     1.05 o
  -5  10  13     3.64     0.80     2.55 <
  -4  10  13     4.06     3.22     0.86 o
  -3  10  13     0.04     0.06     0.69 <
  -2  10  13    17.79    18.42     0.63 o
  -1  10  13     4.44     4.35     0.50 o
   0  10  13     9.14     8.68     0.50 o
   1  10  13     2.02     1.93     0.46 o
   2  10  13     0.38     0.47     0.49 <
   3  10  13     0.41     0.81     0.68 <
   4  10  13     2.75     3.65     0.81 o
   5  10  13     3.30     2.25     1.70 <
  -4  11  13     3.98     3.55     2.65 <
  -3  11  13     6.74     7.44     1.47 o
  -2  11  13    10.36    11.94     0.67 o
  -1  11  13     3.39     2.92     0.67 o
   0  11  13     0.39     0.45     0.73 <
   1  11  13     7.75     8.00     0.59 o
   2  11  13     0.26     0.98     0.81 <
   3  11  13     7.74     7.33     1.20 o
   4  11  13     6.63     5.25     1.25 o
  -3  12  13    13.11    11.03     1.26 o
  -2  12  13     8.51     8.42     1.11 o
  -1  12  13     2.63     1.67     0.80 <
   0  12  13     0.03    -0.52     1.13 <
   1  12  13     0.54    -1.23     0.70 <
   2  12  13    19.48    19.53     1.40 o
   3  12  13    13.97    10.90     2.85 o
  -2  13  13     3.10     2.80     1.93 <
  -1  13  13     8.41     6.27     1.43 o
   0  13  13     0.48     1.22     1.53 <
   1  13  13     2.37     2.02     1.29 <
   2  13  13    11.82    12.32     1.25 o
  -6   0  14    48.81    47.08     1.17 o
  -4   0  14     1.00     1.42     0.23 o
  -2   0  14    10.94    11.74     0.97 o
   0   0  14   344.06   317.66     2.68 o
   2   0  14   185.53   169.92     1.43 o
   4   0  14    65.91    69.39     2.93 o
   6   0  14     0.85     1.48     0.66 <
  -7   1  14     6.51     5.29     1.17 o
  -6   1  14     8.08     9.10     0.66 o
  -5   1  14    17.09    16.24     0.31 o
  -4   1  14   138.82   140.53     1.26 o
  -3   1  14     0.25     0.47     0.92 <
  -2   1  14    59.80    64.28     0.77 o
  -1   1  14    58.46    56.64     0.51 o
   0   1  14   291.20   297.61     2.00 o
   1   1  14   195.87   177.05     1.00 o
   2   1  14   123.78   119.01     0.78 o
   3   1  14    71.70    69.65     0.89 o
   4   1  14    74.45    73.88     1.55 o
   5   1  14     2.74     2.90     0.37 o
   6   1  14     0.01     0.36     0.48 <
   7   1  14     0.03    -0.20     1.09 <
  -7   2  14     7.68     6.56     1.17 o
  -6   2  14     0.20     0.32     0.46 <
  -5   2  14     4.83     5.14     0.29 o
  -4   2  14    23.73    25.09     0.36 o
  -3   2  14   115.96   110.00     1.25 o
  -2   2  14   115.54   114.51     0.99 o
  -1   2  14     1.52     2.83     0.64 o
   0   2  14    38.97    36.60     0.48 o
   1   2  14   417.04   388.39     1.98 o
   2   2  14    20.65    20.93     0.52 o
   3   2  14     0.81     0.03     0.94 <
   4   2  14     1.17     1.45     0.20 o
   5   2  14    26.90    28.79     0.44 o
   6   2  14     2.31     3.29     0.72 o
   7   2  14     0.70     0.72     1.08 <
  -7   3  14     1.98     1.95     1.41 <
  -6   3  14     0.02     0.22     0.63 <
  -5   3  14     0.71    -0.39     0.45 <
  -4   3  14     2.06     2.44     0.66 o
  -3   3  14     1.10     1.78     0.91 <
  -2   3  14   314.35   303.43     2.04 o
  -1   3  14   124.06   122.97     1.01 o
   0   3  14     5.87     4.62     0.51 o
   1   3  14     0.24     0.85     0.35 <
   2   3  14     6.97    16.00     0.64 o
   3   3  14    40.01    36.72     0.84 o
   4   3  14     1.72     1.43     0.17 o
   5   3  14     0.02    -0.70     0.28 <
   6   3  14     2.84     3.04     0.61 o
   7   3  14     1.22     0.44     0.85 <
  -7   4  14     3.46     6.02     2.66 <
  -6   4  14     1.90     2.07     0.66 o
  -5   4  14     1.78     2.35     0.39 o
  -4   4  14    16.89    16.97     0.30 o
  -3   4  14     1.93     2.03     1.87 <
  -2   4  14     1.76     2.10     0.86 <
  -1   4  14   327.44   313.48     2.12 o
   0   4  14    37.19    36.51     0.53 o
   1   4  14   127.05    95.36    17.11 o
   2   4  14    53.41    43.35     0.89 o
   3   4  14     6.36     8.21     0.98 o
   4   4  14     7.64     7.37     0.24 o
   5   4  14    10.65     9.77     0.39 o
   6   4  14     0.00     0.27     0.63 <
   7   4  14     2.48     2.70     1.57 <
  -6   5  14     3.41     3.33     1.10 o
  -5   5  14     4.65     3.98     0.46 o
  -4   5  14     0.68     0.95     0.24 o
  -3   5  14    12.24    12.27     1.41 o
  -2   5  14     3.51     4.01     1.31 o
  -1   5  14     3.23     2.98     0.85 o
   0   5  14    22.40    31.99     0.84 o
   1   5  14     3.17     1.45     0.98 <
   2   5  14    61.15    60.25     0.98 o
   3   5  14     0.62     0.77     0.93 <
   4   5  14    12.39    12.57     0.33 o
   5   5  14     1.89     2.05     0.47 o
   6   5  14     1.87     1.66     0.80 <
  -6   6  14    13.73    14.88     1.21 o
  -5   6  14     4.85     6.05     0.49 o
  -4   6  14     0.86     0.98     0.33 <
  -3   6  14     1.02     1.30     0.26 o
  -2   6  14     0.02     0.06     1.76 <
  -1   6  14    82.22    74.07     1.12 o
   0   6  14    31.58    24.89     1.29 o
   1   6  14    23.08    22.62     1.13 o
   2   6  14     7.35     6.98     1.43 o
   3   6  14    10.72    10.60     0.36 o
   4   6  14     0.37     0.05     0.45 <
   5   6  14     1.13     0.80     0.70 <
   6   6  14     0.45     1.12     1.16 <
  -6   7  14     0.05     0.70     1.42 <
  -5   7  14    29.05    28.65     0.75 o
  -4   7  14    14.01    14.29     0.49 o
  -3   7  14     3.78     3.06     0.35 o
  -2   7  14     4.78     4.82     0.33 o
  -1   7  14     7.56     5.09     2.01 <
   0   7  14    24.73    25.77     1.67 o
   1   7  14     2.16     2.89     1.15 <
   2   7  14    36.94    38.61     0.48 o
   3   7  14     3.02     2.78     0.28 o
   4   7  14     8.66     8.71     0.52 o
   5   7  14     9.13    11.09     0.71 o
   6   7  14     0.93     0.40     1.74 <
  -6   8  14     0.09     1.82     4.16 <
  -5   8  14     0.01    -0.14     0.70 <
  -4   8  14    51.08    52.76     0.89 o
  -3   8  14     2.66     2.77     0.41 o
  -2   8  14     7.75     5.98     0.30 o
  -1   8  14     0.34     0.25     0.24 <
   0   8  14     2.32     2.06     0.27 o
   1   8  14     0.08     0.01     0.25 <
   2   8  14     3.60     3.12     0.33 o
   3   8  14    12.60    11.27     0.37 o
   4   8  14    13.46    13.21     0.62 o
   5   8  14     2.33     1.80     1.09 <
   6   8  14     0.60     2.64     4.41 <
  -5   9  14     0.12    -0.33     0.98 <
  -4   9  14     3.36     3.87     0.67 o
  -3   9  14    42.43    41.31     0.67 o
  -2   9  14     4.81     4.88     0.51 o
  -1   9  14     6.96     6.46     0.40 o
   0   9  14     9.77    10.24     0.43 o
   1   9  14     5.05     4.77     0.33 o
   2   9  14     0.00     0.03     0.46 <
   3   9  14     1.68     1.44     0.44 o
   4   9  14     4.63     4.63     0.85 o
   5   9  14     0.06    -0.30     1.05 <
  -5  10  14     4.14     3.77     2.75 <
  -4  10  14     0.16     0.61     0.87 <
  -3  10  14     7.41     8.12     0.67 o
  -2  10  14    33.96    34.57     0.78 o
  -1  10  14    10.69    10.34     0.48 o
   0  10  14     5.03     5.24     0.52 o
   1  10  14     3.67     3.87     0.52 o
   2  10  14     0.57     0.78     0.53 <
   3  10  14     0.01     0.74     0.81 <
   4  10  14     2.36     2.36     0.93 <
   5  10  14     7.17     7.80     1.48 o
  -4  11  14     8.97     8.54     1.69 o
  -3  11  14     0.00     0.13     0.98 <
  -2  11  14     4.21     3.61     0.95 o
  -1  11  14    12.44    12.90     0.55 o
   0  11  14     3.62     3.00     0.73 o
   1  11  14     0.43     1.80     0.54 o
   2  11  14     0.79     1.28     0.85 <
   3  11  14     3.09     3.13     1.10 <
   4  11  14     5.02     5.03     1.54 o
  -3  12  14     4.84     3.98     1.23 o
  -2  12  14     1.10     1.17     1.03 <
  -1  12  14     5.71     7.37     1.01 o
   0  12  14     0.16     1.48     1.32 <
   1  12  14     1.05    -0.85     0.94 <
   2  12  14     1.36     1.26     1.17 <
   3  12  14     7.14     4.55     1.31 o
  -2  13  14     3.80     5.44     1.47 o
  -1  13  14     3.33     2.30     1.33 <
   0  13  14     3.80     2.39     2.01 <
   1  13  14     1.38     0.43     1.57 <
   2  13  14     7.42     5.68     2.22 <
  -7   0  15     2.66     3.13     1.26 <
  -5   0  15   343.22   328.91     4.05 o
  -3   0  15     0.93     2.44     1.46 <
  -1   0  15    42.93    49.85     0.80 o
   1   0  15    81.52    81.25     0.84 o
   3   0  15   576.92   575.99     5.24 o
   5   0  15    10.92    11.05     0.58 o
   7   0  15     0.57     0.35     1.31 <
  -7   1  15     1.74     0.67     1.55 <
  -6   1  15    40.93    39.64     0.73 o
  -5   1  15     8.25     7.81     0.34 o
  -4   1  15   170.52   171.40     1.61 o
  -3   1  15    65.66    63.66     1.28 o
  -2   1  15    11.50    10.80     0.70 o
  -1   1  15    65.49    60.45     0.58 o
   0   1  15     0.34     0.26     0.42 <
   1   1  15    47.54    44.52     0.42 o
   2   1  15   277.14   261.85     1.50 o
   3   1  15    25.21    25.75     1.01 o
   4   1  15   108.90   109.99     0.90 o
   5   1  15    64.56    65.84     0.75 o
   6   1  15     0.72     0.15     0.43 <
   7   1  15     0.59    -1.31     0.92 <
  -7   2  15     5.95     3.80     1.70 <
  -6   2  15     0.04     0.34     0.51 <
  -5   2  15     0.15     0.14     0.34 <
  -4   2  15    53.72    53.47     0.61 o
  -3   2  15   464.42   458.45     3.17 o
  -2   2  15   161.86   157.68     1.36 o
  -1   2  15     6.62     3.69     0.51 o
   0   2  15     0.00     0.57     0.44 <
   1   2  15    75.67    65.08     0.52 o
   2   2  15     1.72     1.61     0.51 o
   3   2  15     1.99     2.53     0.85 <
   4   2  15    36.69    35.73     0.40 o
   5   2  15    26.34    25.09     0.42 o
   6   2  15    27.63    26.33     0.89 o
   7   2  15     3.34     2.95     1.42 <
  -7   3  15     0.13     0.61     1.56 <
  -6   3  15     2.09     2.82     0.69 o
  -5   3  15     0.99     0.80     0.42 <
  -4   3  15     2.42     2.10     0.24 o
  -3   3  15    44.42    40.01     1.55 o
  -2   3  15   702.37   667.83     4.38 o
  -1   3  15    34.42    29.14     0.74 o
   0   3  15    26.44    25.39     0.51 o
   1   3  15    23.88    21.10     0.40 o
   2   3  15    15.24    11.05     0.69 o
   3   3  15    89.58    80.07     0.74 o
   4   3  15     1.96     1.57     0.22 o
   5   3  15     5.68     4.71     0.29 o
   6   3  15    22.58    23.01     0.71 o
   7   3  15     2.08     0.54     1.35 <
  -7   4  15     0.01    -1.18     1.57 <
  -6   4  15     0.01     1.20     1.03 <
  -5   4  15     0.45     0.71     0.34 <
  -4   4  15     1.96     2.20     0.33 o
  -3   4  15     5.09     5.97     1.15 o
  -2   4  15     0.74     2.25     0.80 <
  -1   4  15   388.91   364.60     2.42 o
   0   4  15    64.17    57.81     0.72 o
   1   4  15    22.38    11.64     0.68 o
   2   4  15    71.15    52.95     0.99 o
   3   4  15     8.89     8.01     1.13 o
   4   4  15     8.50     8.45     0.24 o
   5   4  15     1.06     1.17     0.40 <
   6   4  15     0.84     0.52     0.63 <
   7   4  15     3.47     4.54     1.13 o
  -7   5  15     0.98    -3.06     3.64 <
  -6   5  15     2.77     3.24     1.06 o
  -5   5  15     3.39     4.24     0.43 o
  -4   5  15    10.63    10.37     0.26 o
  -3   5  15    38.47    39.24     0.47 o
  -2   5  15    19.45    20.13     1.52 o
  -1   5  15     3.46     4.35  3973.52 <
   0   5  15   481.99   428.27     2.98 o
   1   5  15    23.59    17.29   721.72 <
   2   5  15     2.41     2.73     1.43 <
   3   5  15     4.77     4.83     1.59 o
   4   5  15     1.78     2.17     0.29 o
   5   5  15     0.20     0.82     0.55 <
   6   5  15     0.45     0.16     0.85 <
  -6   6  15     0.48     1.34     1.18 <
  -5   6  15    15.74    15.34     0.59 o
  -4   6  15    16.44    17.62     0.38 o
  -3   6  15     0.15     0.63     0.22 <
  -2   6  15    37.04    39.04     0.88 o
  -1   6  15     0.49     0.82     1.08 <
   0   6  15   128.23   118.62     1.67 o
   1   6  15   146.10   136.32     1.41 o
   2   6  15     0.01    -0.64     0.82 <
   3   6  15     7.86     8.12     0.23 o
   4   6  15     0.52     1.01     0.35 <
   5   6  15     0.13     0.18     0.51 <
   6   6  15     0.05     0.08     1.29 <
  -6   7  15     0.39     1.92     2.51 <
  -5   7  15     0.22     0.58     0.69 <
  -4   7  15     5.10     5.26     0.45 o
  -3   7  15    12.13    12.86     0.34 o
  -2   7  15    19.23    17.33     0.33 o
  -1   7  15   106.24   105.94     1.91 o
   0   7  15    17.79    18.65     1.69 o
   1   7  15    51.25    50.48     1.08 o
   2   7  15    17.50    16.60     0.31 o
   3   7  15     0.59     0.91     0.31 <
   4   7  15     0.18     0.09     0.55 <
   5   7  15     0.29    -0.80     0.67 <
   6   7  15     0.04    -0.62     1.23 <
  -6   8  15     0.00    -0.03     3.61 <
  -5   8  15     0.39     0.89     0.68 <
  -4   8  15     1.62     2.11     0.64 o
  -3   8  15    24.01    23.43     0.42 o
  -2   8  15    29.29    29.20     0.42 o
  -1   8  15     5.92     5.31     0.27 o
   0   8  15    55.80    61.12     0.71 o
   1   8  15    26.23    25.69     0.39 o
   2   8  15    47.45    46.03     0.61 o
   3   8  15    14.73    14.47     0.41 o
   4   8  15     0.00     0.35     0.61 <
   5   8  15     0.59     1.64     1.27 <
  -5   9  15     0.08     1.67     0.93 <
  -4   9  15     0.67     0.63     0.57 <
  -3   9  15     0.01     0.42     0.63 <
  -2   9  15    16.48    17.51     0.44 o
  -1   9  15    28.23    28.65     0.58 o
   0   9  15     2.18     2.18     0.41 o
   1   9  15    47.50    49.56     0.74 o
   2   9  15     2.21     1.82     0.48 o
   3   9  15    10.73     9.71     0.51 o
   4   9  15     2.34     2.59     0.75 o
   5   9  15     0.77    -0.11     1.08 <
  -5  10  15     0.77     0.83     2.02 <
  -4  10  15     0.20    -0.19     0.73 <
  -3  10  15     0.58     1.55     0.63 <
  -2  10  15     3.90     3.23     0.70 o
  -1  10  15    11.66    11.86     0.61 o
   0  10  15    28.41    28.95     0.73 o
   1  10  15     6.18     6.40     0.64 o
   2  10  15     7.53     7.30     0.62 o
   3  10  15     1.74     1.78     0.65 <
   4  10  15     8.42     6.14     0.99 o
   5  10  15     0.01     1.87     1.94 <
  -4  11  15     0.91     0.62     1.98 <
  -3  11  15     5.52     3.84     0.74 o
  -2  11  15     0.23     1.00     0.82 <
  -1  11  15     7.76     8.05     0.65 o
   0  11  15    10.81     8.98     0.70 o
   1  11  15     4.95     6.82     0.77 o
   2  11  15     0.44     0.14     0.81 <
   3  11  15     7.73     8.05     1.48 o
   4  11  15     2.44     3.91     1.88 <
  -3  12  15     0.36    -0.02     1.60 <
  -2  12  15     5.19     5.19     1.21 o
  -1  12  15     0.10    -0.14     1.12 <
   0  12  15     1.97     1.17     1.05 <
   1  12  15     1.43     1.10     0.93 <
   2  12  15     8.91     7.85     2.18 o
   3  12  15     0.43    -1.03     1.37 <
  -2  13  15     0.08     1.05     2.21 <
  -1  13  15     1.48     1.71     1.17 <
   0  13  15     0.54     1.02     1.31 <
   1  13  15     8.16     8.17     2.45 o
   2  13  15     0.00    -2.04     2.48 <
  -6   0  16     1.62     1.05     0.88 <
  -4   0  16    40.28    42.04     0.68 o
  -2   0  16     0.86     2.57     1.21 <
   0   0  16    20.68    20.49     0.61 o
   2   0  16   767.22   732.76     6.26 o
   4   0  16    27.95    26.60     0.48 o
   6   0  16     3.69     3.85     1.09 o
  -7   1  16     0.24     0.14     1.40 <
  -6   1  16     9.46     9.41     0.60 o
  -5   1  16     0.89     1.08     0.36 <
  -4   1  16   135.78   138.94     1.25 o
  -3   1  16    18.04    16.01     1.32 o
  -2   1  16     0.87     2.47     0.83 <
  -1   1  16     2.69     2.54     0.63 o
   0   1  16    23.63    14.92     0.41 o
   1   1  16   281.16   253.20     1.48 o
   2   1  16     0.00     0.00     0.57 <
   3   1  16    41.21    41.73     0.98 o
   4   1  16     3.00     4.24     0.39 o
   5   1  16     0.20     0.54     0.37 <
   6   1  16     3.85     4.90     0.60 o
   7   1  16     1.41     0.70     0.96 <
  -7   2  16     0.04     1.14     1.17 <
  -6   2  16     0.88     0.19     0.54 <
  -5   2  16     3.36     3.10     0.43 o
  -4   2  16     3.72     3.74     0.23 o
  -3   2  16   185.26   176.78     1.81 o
  -2   2  16   114.43   109.01     0.99 o
  -1   2  16    35.49    33.10     0.67 o
   0   2  16   687.88   628.95     3.98 o
   1   2  16     1.38     0.51     0.36 <
   2   2  16    13.72    12.29     0.54 o
   3   2  16     0.74     0.33     0.79 <
   4   2  16    73.41    73.05     0.67 o
   5   2  16     8.76     8.10     0.29 o
   6   2  16     1.14     1.40     0.66 <
   7   2  16     0.28     0.63     1.60 <
  -7   3  16     0.09     0.61     1.66 <
  -6   3  16     8.51     9.52     0.64 o
  -5   3  16     0.26     0.05     0.33 <
  -4   3  16     0.35     0.79     0.23 o
  -3   3  16     2.34     1.95     1.65 <
  -2   3  16   112.23   105.18     1.21 o
  -1   3  16   959.63   919.24     5.29 o
   0   3  16     1.91     0.37     0.54 <
   1   3  16    24.00    25.47     0.48 o
   2   3  16     0.00    -0.26     0.70 <
   3   3  16    10.65     7.48     0.56 o
   4   3  16     1.81     1.60     0.23 o
   5   3  16    12.53    12.48     0.32 o
   6   3  16     0.21     0.05     0.49 <
   7   3  16    11.84     8.61     1.54 o
  -7   4  16     2.08     0.80     1.50 <
  -6   4  16     0.80    -0.22     1.00 <
  -5   4  16     3.30     2.77     0.41 o
  -4   4  16     4.65     4.40     0.24 o
  -3   4  16    42.24    42.53     1.31 o
  -2   4  16   140.63   142.82     1.46 o
  -1   4  16   303.93   285.19     2.16 o
   0   4  16   174.92   167.42     1.31 o
   1   4  16    19.86    20.44     0.70 o
   2   4  16   112.03   101.79     1.21 o
   3   4  16     0.05     0.04     1.16 <
   4   4  16     0.43     0.33     0.24 <
   5   4  16     1.51     1.10     0.42 <
   6   4  16     1.56     1.47     0.65 <
  -6   5  16     0.39     1.57     0.85 <
  -5   5  16     0.01     0.22     0.42 <
  -4   5  16     1.56     2.42     0.32 o
  -3   5  16    57.92    58.54     0.61 o
  -2   5  16     2.06     2.82     1.73 <
  -1   5  16     7.22     6.96     0.95 o
   0   5  16   264.14   250.10     1.97 o
   1   5  16   282.61   256.35     1.83 o
   2   5  16    22.02    21.92     0.80 o
   3   5  16    13.26    13.09     0.26 o
   4   5  16     4.60     5.32     0.35 o
   5   5  16    11.33    10.39     0.51 o
   6   5  16     0.17     1.10     0.71 <
  -6   6  16     0.11    -1.03     1.79 <
  -5   6  16     1.26     2.06     0.51 o
  -4   6  16     4.54     5.09     0.36 o
  -3   6  16    16.93    17.11     0.33 o
  -2   6  16     5.99     5.51     0.25 o
  -1   6  16     0.79     0.47     1.65 <
   0   6  16     0.85     1.83     5.75 <
   1   6  16   137.59   127.82     1.17 o
   2   6  16    67.66    62.75     0.89 o
   3   6  16    19.00    18.56     0.32 o
   4   6  16     0.01     1.11     0.39 <
   5   6  16     0.01     0.05     0.49 <
   6   6  16     0.01    -0.42     1.21 <
  -6   7  16     2.35     1.98     1.82 <
  -5   7  16     1.00     0.79     0.76 <
  -4   7  16     8.98     9.51     0.42 o
  -3   7  16    19.25    19.73     0.42 o
  -2   7  16    22.85    21.93     0.42 o
  -1   7  16     0.21     1.26     8.28 <
   0   7  16     1.11     1.51     1.84 <
   1   7  16     6.91     7.17     1.17 o
   2   7  16    43.35    40.77     0.51 o
   3   7  16    17.41    16.28     0.34 o
   4   7  16     0.00     0.59     0.62 <
   5   7  16     3.00     3.52     0.72 o
   6   7  16     2.01     2.05     1.22 <
  -6   8  16     1.76     2.90     2.26 <
  -5   8  16     2.43     2.95     1.08 <
  -4   8  16     3.99     3.10     0.58 o
  -3   8  16    13.92    13.39     0.40 o
  -2   8  16     4.76     5.08     0.37 o
  -1   8  16    17.42    16.94     0.40 o
   0   8  16     0.02    -0.68     0.29 <
   1   8  16     5.82     6.21     0.34 o
   2   8  16     4.65     3.65     0.32 o
   3   8  16     0.06     0.10     0.34 <
   4   8  16    13.45    13.89     0.61 o
   5   8  16     3.31     3.49     1.07 o
  -5   9  16     0.00     0.49     0.89 <
  -4   9  16     6.04     6.23     0.67 o
  -3   9  16     0.07     1.08     0.57 <
  -2   9  16    14.50    14.42     0.46 o
  -1   9  16     0.36    -0.14     0.60 <
   0   9  16     2.66     2.81     0.47 o
   1   9  16     0.69     0.23     0.31 <
   2   9  16    29.06    30.03     0.59 o
   3   9  16     0.55     1.40     0.62 <
   4   9  16     4.88     5.09     0.80 o
   5   9  16     5.73     5.90     1.01 o
  -5  10  16     5.10     7.22     2.59 <
  -4  10  16     0.65     1.08     0.86 <
  -3  10  16     7.87     9.39     0.73 o
  -2  10  16     2.48     1.79     0.86 <
  -1  10  16     5.84     5.87     0.55 o
   0  10  16     0.32     0.19     0.50 <
   1  10  16     4.14     4.33     0.55 o
   2  10  16     1.03     1.00     0.63 <
   3  10  16    19.86    19.01     0.55 o
   4  10  16     0.05     0.34     0.98 <
  -4  11  16     4.09     3.96     1.78 <
  -3  11  16     4.15     4.82     0.91 o
  -2  11  16     4.19     4.21     1.07 o
  -1  11  16     2.39     2.81     0.53 o
   0  11  16     0.01    -0.51     0.53 <
   1  11  16     0.38    -0.21     0.54 <
   2  11  16     4.58     4.83     0.70 o
   3  11  16     2.62     1.68     1.45 <
   4  11  16     7.02     8.16     2.02 o
  -3  12  16     1.84     2.79     1.53 <
  -2  12  16     1.78     0.91     1.85 <
  -1  12  16     0.30     0.77     1.16 <
   0  12  16     0.81     0.25     0.86 <
   1  12  16     0.00    -1.01     0.91 <
   2  12  16     2.76     2.16     1.67 <
   3  12  16     4.25     3.83     2.60 <
  -2  13  16     0.23     1.08     2.05 <
  -1  13  16     0.50    -0.29     1.50 <
   0  13  16     0.04     0.22     1.62 <
   1  13  16     3.17     1.74     1.64 <
   2  13  16     1.22     1.54     4.23 <
  -7   0  17     9.41     8.44     2.04 o
  -5   0  17     0.62     0.61     0.45 <
  -3   0  17    54.46    52.59     2.23 o
  -1   0  17     0.30    -0.10     0.93 <
   1   0  17    14.57     8.84     0.54 o
   3   0  17   325.24   322.39     3.07 o
   5   0  17     2.43     2.43     0.52 o
   7   0  17     0.00     0.46     2.14 <
  -7   1  17     7.54     7.26     1.22 o
  -6   1  17     4.94     3.61     0.54 o
  -5   1  17    31.16    29.06     0.51 o
  -4   1  17     3.08     4.11     0.33 o
  -3   1  17     0.28     1.45     1.54 <
  -2   1  17    19.52    17.55     0.86 o
  -1   1  17     0.40    -0.16     0.55 <
   0   1  17    11.99    10.27     0.48 o
   1   1  17   996.35   888.92     4.97 o
   2   1  17   126.65   116.35     1.00 o
   3   1  17   103.00   100.82     1.29 o
   4   1  17    43.04    43.54     0.46 o
   5   1  17     0.28    -0.27     0.29 <
   6   1  17     0.03    -1.37     0.61 <
   7   1  17     0.18    -1.59     1.24 <
  -7   2  17     0.95    -0.29     2.17 <
  -6   2  17     0.39     1.42     0.57 <
  -5   2  17     5.33     4.29     0.39 o
  -4   2  17    43.12    40.85     0.51 o
  -3   2  17    10.25    10.20     5.43 <
  -2   2  17     0.11    -0.13     0.77 <
  -1   2  17     0.83    -0.77     0.75 <
   0   2  17   765.68   711.31     4.63 o
   1   2  17   103.85    96.58     0.69 o
   2   2  17    58.11    57.88     0.75 o
   3   2  17     3.96     3.76     0.47 o
   4   2  17    41.50    44.99     0.49 o
   5   2  17     5.71     5.56     0.31 o
   6   2  17     0.00    -0.27     1.20 <
   7   2  17     0.02     0.73     1.36 <
  -7   3  17     0.01     0.26     1.31 <
  -6   3  17     5.05     3.62     0.63 o
  -5   3  17     2.92     2.97     0.30 o
  -4   3  17     0.42     0.45     0.25 <
  -3   3  17    65.02    65.96     2.76 o
  -2   3  17   101.24    98.57     1.17 o
  -1   3  17   387.71   378.47     2.35 o
   0   3  17    30.20    27.97     0.62 o
   1   3  17     0.12     0.69     0.53 <
   2   3  17    19.93    17.90     0.82 o
   3   3  17    30.18    26.81     0.70 o
   4   3  17    14.02    14.42     0.29 o
   5   3  17    13.14    13.34     0.39 o
   6   3  17     2.19     2.63     0.57 o
   7   3  17     3.25     0.58     3.04 <
  -7   4  17     0.68    -0.06     3.29 <
  -6   4  17     0.01     0.20     0.97 <
  -5   4  17    21.45    19.27     0.47 o
  -4   4  17     4.73     4.26     0.25 o
  -3   4  17    25.79    25.27     2.61 o
  -2   4  17   456.74   450.01     3.33 o
  -1   4  17   118.83   115.71     1.17 o
   0   4  17    28.94    22.31     0.81 o
   1   4  17    42.95    36.48     0.73 o
   2   4  17     0.11    -0.05     1.13 <
   3   4  17    20.68    19.05     0.27 o
   4   4  17     9.46     9.68     0.27 o
   5   4  17     2.52     3.59     0.42 o
   6   4  17    16.03    16.89     0.76 o
  -6   5  17     2.06     1.14     0.89 <
  -5   5  17     0.17     0.59     0.61 <
  -4   5  17    61.74    60.47     0.70 o
  -3   5  17    26.90    25.70     0.36 o
  -2   5  17    11.75    11.04     1.60 o
  -1   5  17     5.94     5.84     1.10 o
   0   5  17     0.46    -0.52     1.00 <
   1   5  17    21.84    18.31     1.12 o
   2   5  17    17.19    14.73     1.09 o
   3   5  17     2.39     2.71     0.21 o
   4   5  17     0.45     0.74     0.36 <
   5   5  17     0.14     0.27     0.68 <
   6   5  17     3.61     2.71     0.70 o
  -6   6  17     1.36     1.04     1.58 <
  -5   6  17     8.57     8.92     0.77 o
  -4   6  17    28.37    26.53     0.46 o
  -3   6  17    33.81    33.83     0.44 o
  -2   6  17    47.61    49.43     1.32 o
  -1   6  17    16.93    15.41     2.01 o
   0   6  17    11.79    11.02     1.30 o
   1   6  17     0.12    -1.44     1.26 <
   2   6  17    17.11    15.31     0.28 o
   3   6  17     1.12     0.90     0.26 o
   4   6  17     8.86     8.99     0.48 o
   5   6  17     0.48     0.86     0.57 <
   6   6  17     1.67     1.59     0.96 <
  -6   7  17     0.73    -0.44     2.41 <
  -5   7  17    10.45    10.01     0.74 o
  -4   7  17     2.37     2.60     0.58 o
  -3   7  17     2.47     2.77     0.49 o
  -2   7  17     1.39     2.03     0.38 o
  -1   7  17    13.55    12.63     1.34 o
   0   7  17     5.60     5.31     0.27 o
   1   7  17    13.81    12.03     1.24 o
   2   7  17     8.29     7.62     0.28 o
   3   7  17    16.04    14.86     0.36 o
   4   7  17     0.95     0.50     0.54 <
   5   7  17     0.01    -0.58     0.69 <
   6   7  17     2.85     2.25     1.30 <
  -6   8  17     0.13     0.61     2.18 <
  -5   8  17     0.60     0.47     1.00 <
  -4   8  17     1.39     1.85     0.57 o
  -3   8  17     0.06     0.22     0.41 <
  -2   8  17     0.53     0.78     0.43 <
  -1   8  17     4.24     4.20     0.33 o
   0   8  17     0.38     0.16     0.35 <
   1   8  17     1.78     1.47     0.38 o
   2   8  17     3.76     3.17     0.34 o
   3   8  17     2.94     3.47     0.42 o
   4   8  17     0.76     0.28     0.49 <
   5   8  17     8.16     8.24     1.09 o
  -5   9  17     3.14     2.28     1.16 <
  -4   9  17     1.74     1.28     0.72 <
  -3   9  17     0.07    -0.98     0.76 <
  -2   9  17     4.66     4.26     0.42 o
  -1   9  17     6.65     6.49     0.42 o
   0   9  17    12.70    12.44     0.50 o
   1   9  17     1.38     1.47     0.53 <
   2   9  17     1.15     1.62     0.52 o
   3   9  17     5.77     5.99     0.57 o
   4   9  17     8.39     9.68     0.98 o
   5   9  17     0.52     0.57     1.53 <
  -5  10  17     0.57     0.10     1.84 <
  -4  10  17     1.11     1.22     1.13 <
  -3  10  17     8.75    10.24     0.63 o
  -2  10  17     0.92     0.65     0.70 <
  -1  10  17    15.11    14.78     0.98 o
   0  10  17     0.06     0.58     0.38 <
   1  10  17     5.47     6.11     0.81 o
   2  10  17     0.01    -0.02     0.76 <
   3  10  17     5.68     6.08     0.59 o
   4  10  17     7.12     5.89     1.04 o
  -4  11  17     1.43     1.11     2.19 <
  -3  11  17     0.05    -0.04     0.89 <
  -2  11  17    14.28    15.53     0.98 o
  -1  11  17     1.01     1.27     1.09 <
   0  11  17    11.82    12.17     0.92 o
   1  11  17     0.00    -0.71     0.57 <
   2  11  17     6.48     6.59     0.98 o
   3  11  17     1.60     1.38     1.95 <
   4  11  17     3.76     1.83     3.41 <
  -3  12  17     1.72    -0.33     1.32 <
  -2  12  17     0.76    -0.76     1.75 <
  -1  12  17     9.08     8.46     1.26 o
   0  12  17     0.46     0.74     1.13 <
   1  12  17    11.39    11.53     1.36 o
   2  12  17     0.87     1.86     1.65 <
   3  12  17     6.05     1.97     4.69 <
  -2  13  17     0.74     0.02     3.14 <
  -1  13  17     0.07    -1.34     1.73 <
   0  13  17     5.36     3.96     1.26 o
   1  13  17     0.53     1.12     1.43 <
   2  13  17    13.43    12.32     1.44 o
  -6   0  18    70.68    65.16     1.59 o
  -4   0  18     0.22     1.81     0.27 o
  -2   0  18   117.25   107.28     1.81 o
   0   0  18     3.57     3.83     0.80 o
   2   0  18  1164.60  1097.19     9.41 o
   4   0  18    72.85    72.14     0.95 o
   6   0  18     0.02    -0.48     0.92 <
  -7   1  18     5.15     2.18     1.84 <
  -6   1  18     0.51     0.25     0.70 <
  -5   1  18    31.11    28.76     0.44 o
  -4   1  18     9.56     9.84     0.24 o
  -3   1  18    13.61    13.21     2.39 o
  -2   1  18    80.73    79.05     1.20 o
  -1   1  18    48.26    43.35     0.70 o
   0   1  18    40.02    37.45     0.62 o
   1   1  18   449.69   414.49     2.70 o
   2   1  18   275.61   253.99     1.61 o
   3   1  18   255.75   251.10     2.08 o
   4   1  18    46.24    44.60     0.48 o
   5   1  18     8.82     7.79     0.33 o
   6   1  18     7.41     7.39     0.63 o
   7   1  18     0.00    -1.27     1.39 <
  -7   2  18     2.92     2.08     1.53 <
  -6   2  18     2.44     2.86     0.53 o
  -5   2  18     0.91     0.87     0.29 o
  -4   2  18    13.74    12.82     0.30 o
  -3   2  18    46.21    44.45     1.85 o
  -2   2  18     0.21     0.91     1.04 <
  -1   2  18    17.88    15.72     0.98 o
   0   2  18   676.01   609.80     4.20 o
   1   2  18   128.77   116.79     0.76 o
   2   2  18     4.78     4.72     0.70 o
   3   2  18    10.26    10.60     0.95 o
   4   2  18    38.36    38.77     0.49 o
   5   2  18    48.71    48.22     0.61 o
   6   2  18     3.93     3.15     0.68 o
   7   2  18     0.23     0.20     2.68 <
  -7   3  18     0.23     1.12     2.06 <
  -6   3  18     1.41     0.49     0.58 <
  -5   3  18    18.04    16.23     0.39 o
  -4   3  18     0.80     0.34     0.19 <
  -3   3  18    56.75    51.97     1.85 o
  -2   3  18     0.24    -0.62     1.16 <
  -1   3  18   250.63   244.04     1.64 o
   0   3  18   288.91   269.98     1.76 o
   1   3  18    25.51    23.47     0.69 o
   2   3  18     4.65     4.86  4315.68 <
   3   3  18     7.00     6.19     0.69 o
   4   3  18     0.22     0.49     0.21 <
   5   3  18    12.26    11.83     0.42 o
   6   3  18     0.04     0.49     0.58 <
  -7   4  18     0.00     1.17     2.99 <
  -6   4  18     0.74     0.30     1.38 <
  -5   4  18     7.76     7.55     0.38 o
  -4   4  18     5.25     5.06     0.24 o
  -3   4  18    25.66    25.95     0.46 o
  -2   4  18    24.16    25.63     4.35 o
  -1   4  18    54.71    50.25     0.78 o
   0   4  18     0.89     2.18     0.91 <
   1   4  18     5.51     6.11     0.89 o
   2   4  18     2.59     2.80     0.91 o
   3   4  18     4.04     3.51     0.24 o
   4   4  18     1.72     1.35     0.23 o
   5   4  18    39.64    39.02     0.74 o
   6   4  18     2.39     3.93     0.83 o
  -6   5  18     1.36     2.79     1.81 <
  -5   5  18     4.22     4.18     0.63 o
  -4   5  18    49.51    48.59     0.76 o
  -3   5  18   115.25   115.74     1.08 o
  -2   5  18     2.57     2.14     1.36 <
  -1   5  18    13.17    10.02     1.32 o
   0   5  18    10.70     8.44     1.07 o
   1   5  18     6.24     7.41     0.94 o
   2   5  18     4.05     4.96     0.90 o
   3   5  18     7.01     7.62     0.23 o
   4   5  18    39.64    40.93     0.66 o
   5   5  18     0.62     0.06     0.65 <
   6   5  18     3.13     4.20     1.19 o
  -6   6  18     8.81     8.96     1.88 o
  -5   6  18    11.42    11.52     0.80 o
  -4   6  18     4.19     3.66     0.34 o
  -3   6  18    23.87    24.44     0.40 o
  -2   6  18    22.23    22.49     1.25 o
  -1   6  18    61.79    57.21     2.33 o
   0   6  18     0.91     2.08     2.03 <
   1   6  18     0.54    -0.92     1.36 <
   2   6  18    28.08    30.16     0.39 o
   3   6  18    84.48    84.85     0.84 o
   4   6  18     3.36     2.76     0.41 o
   5   6  18     0.99     2.16     1.65 <
   6   6  18     1.51     2.66     0.90 <
  -6   7  18     3.38     2.21     2.18 <
  -5   7  18     0.40     0.18     0.83 <
  -4   7  18     4.72     4.53     0.59 o
  -3   7  18     2.51     1.68     0.43 o
  -2   7  18    57.91    58.04     0.67 o
  -1   7  18    54.28    59.50     1.81 o
   0   7  18    15.04    13.46     0.31 o
   1   7  18    24.03    26.16     0.39 o
   2   7  18    54.10    52.42     0.62 o
   3   7  18    13.14    12.13     0.34 o
   4   7  18     2.78     3.46     0.62 o
   5   7  18     0.15     1.24     0.80 <
   6   7  18     1.62     3.69     1.37 <
  -5   8  18     2.49     3.28     0.76 o
  -4   8  18     4.70     4.16     0.61 o
  -3   8  18    15.18    15.04     0.51 o
  -2   8  18     1.49     1.85     0.46 o
  -1   8  18    14.63    14.32     0.43 o
   0   8  18    83.21    87.10     1.04 o
   1   8  18    13.10    13.07     0.41 o
   2   8  18     5.12     5.86     0.42 o
   3   8  18     0.22     0.73     0.47 <
   4   8  18     0.02     0.22     0.51 <
   5   8  18     2.59     3.07     1.17 <
  -5   9  18     1.62    -0.07     2.12 <
  -4   9  18     8.37     8.85     1.47 o
  -3   9  18     0.02    -0.37     0.80 <
  -2   9  18     7.11     7.46     0.51 o
  -1   9  18    17.61    16.71     0.64 o
   0   9  18     2.92     3.06     0.42 o
   1   9  18    15.86    15.65     0.61 o
   2   9  18     3.35     2.67     0.57 o
   3   9  18     1.80     1.86     0.64 <
   4   9  18     1.77     1.37     0.98 <
   5   9  18     0.87     1.24     2.20 <
  -5  10  18     0.72     0.23     2.67 <
  -4  10  18     0.44    -0.33     1.67 <
  -3  10  18     8.63     8.91     0.73 o
  -2  10  18     4.35     3.22     0.64 o
  -1  10  18     0.23     1.08     0.73 <
   0  10  18     1.05     0.70     0.97 <
   1  10  18     5.90     4.18     0.70 o
   2  10  18     0.04    -0.57     0.74 <
   3  10  18     0.00    -0.75     0.62 <
   4  10  18     0.01    -0.94     2.59 <
  -4  11  18     1.31    -0.32     1.49 <
  -3  11  18     0.10     0.06     1.19 <
  -2  11  18     3.86     5.98     4.26 <
  -1  11  18     0.30     1.82     1.03 <
   0  11  18    15.03    14.17     0.93 o
   1  11  18     0.31    -0.96     0.64 <
   2  11  18     0.21     1.04     1.02 <
   3  11  18     0.63    -0.05     1.29 <
   4  11  18     1.53     3.97     2.33 <
  -3  12  18     0.65     0.70     1.03 <
  -2  12  18     2.69     1.27     1.93 <
  -1  12  18    12.92    11.18     2.14 o
   0  12  18     1.47     0.04     1.16 <
   1  12  18     4.67     4.26     1.58 <
   2  12  18     1.28     0.13     1.27 <
   3  12  18     1.38     2.04     2.69 <
  -2  13  18     3.10     2.47     3.04 <
  -1  13  18     2.55     1.22     1.50 <
   0  13  18     3.57     4.02     1.45 <
   1  13  18     0.00     0.41     1.73 <
  -7   0  19     0.00    -1.10     2.49 <
  -5   0  19    25.15    22.96     0.54 o
  -3   0  19    24.41    24.30     1.59 o
  -1   0  19   147.26   117.27     1.64 o
   1   0  19   505.61   465.64     3.68 o
   3   0  19    81.33    76.10     2.00 o
   5   0  19     4.72     5.01     0.64 o
  -7   1  19     1.92     0.02     1.18 <
  -6   1  19     2.55     3.41     0.66 o
  -5   1  19    13.22    12.82     0.33 o
  -4   1  19    19.27    18.92     0.32 o
  -3   1  19    15.00    14.99     1.34 o
  -2   1  19     0.16     1.08     1.27 <
  -1   1  19    97.31    82.30     0.86 o
   0   1  19    67.17    70.20     0.78 o
   1   1  19     0.03    -0.05     0.60 <
   2   1  19    10.14    10.96     0.82 o
   3   1  19    18.07    18.18     1.19 o
   4   1  19    22.39    22.82     0.33 o
   5   1  19     2.95     2.64     0.33 o
   6   1  19     0.21    -0.07     0.47 <
   7   1  19     0.17     1.11     1.85 <
  -7   2  19     1.72     0.22     2.01 <
  -6   2  19     0.02     0.12     0.52 <
  -5   2  19     0.01     0.14     0.32 <
  -4   2  19    40.81    39.14     0.50 o
  -3   2  19     4.16     4.24     1.85 <
  -2   2  19    30.62    28.90     1.06 o
  -1   2  19   507.31   484.27     3.01 o
   0   2  19    60.69    49.29     0.90 o
   1   2  19    70.47    58.83     0.58 o
   2   2  19    28.01    27.60     0.84 o
   3   2  19    18.05    16.32     0.80 o
   4   2  19     9.19     8.98     0.24 o
   5   2  19     1.69     1.28     0.44 <
   6   2  19     2.26     1.16     0.71 <
  -7   3  19     1.29     1.63     2.63 <
  -6   3  19     0.08    -0.10     0.80 <
  -5   3  19     0.32     0.22     0.32 <
  -4   3  19     0.56     0.56     0.23 <
  -3   3  19     5.17     3.97     3.02 <
  -2   3  19   350.16   341.54     2.49 o
  -1   3  19    20.49    18.84     0.82 o
   0   3  19    42.73    38.78     0.77 o
   1   3  19   106.90    92.54     0.95 o
   2   3  19    16.07    17.20     1.01 o
   3   3  19     3.85     3.91     0.23 o
   4   3  19    14.04    12.91     0.30 o
   5   3  19     1.80     1.87     0.42 o
   6   3  19    38.08    38.99     0.89 o
  -7   4  19     0.03    -0.49     3.13 <
  -6   4  19     2.64     2.18     0.74 <
  -5   4  19     0.24     0.41     0.44 <
  -4   4  19    46.87    44.92     0.59 o
  -3   4  19   112.00   112.97     1.18 o
  -2   4  19     4.59     5.39     1.24 o
  -1   4  19    21.54    18.19     0.80 o
   0   4  19    56.69    53.52     1.02 o
   1   4  19    39.11    35.49     0.81 o
   2   4  19     8.56     6.75     1.15 o
   3   4  19     8.61     8.76     0.24 o
   4   4  19     0.01     0.43     0.31 <
   5   4  19    29.97    30.82     0.72 o
   6   4  19     6.11     6.12     0.75 o
  -6   5  19     0.87     1.40     1.20 <
  -5   5  19     6.56     5.59     0.58 o
  -4   5  19    54.76    51.95     0.74 o
  -3   5  19    38.15    38.13     0.54 o
  -2   5  19     0.03     0.99     7.72 <
  -1   5  19    22.89    23.99     1.51 o
   0   5  19     7.23     5.22     1.04 o
   1   5  19     2.59     1.82     1.02 <
   2   5  19     4.97     4.17     0.82 o
   3   5  19     0.01     0.14     0.23 <
   4   5  19   131.19   129.75     1.37 o
   5   5  19    15.33    16.44     0.54 o
   6   5  19     0.95     1.60     1.22 <
  -6   6  19     0.25     0.34     0.98 <
  -5   6  19    25.72    23.57     0.70 o
  -4   6  19     0.70     0.23     0.42 <
  -3   6  19     0.05    -0.01     0.34 <
  -2   6  19    41.28    41.84     1.50 o
  -1   6  19     3.59     1.99     1.46 <
   0   6  19     0.89     1.19     1.78 <
   1   6  19     1.48     1.92     6.16 <
   2   6  19     0.31     0.29     0.26 <
   3   6  19    96.56    94.42     0.98 o
   4   6  19    15.88    14.83     0.45 o
   5   6  19     9.83    10.33     0.72 o
   6   6  19     0.08    -0.05     1.00 <
  -6   7  19     5.97     7.57     8.59 <
  -5   7  19     1.94     1.74     0.72 <
  -4   7  19     0.28     0.43     0.42 <
  -3   7  19     0.02    -0.03     0.39 <
  -2   7  19     2.18     2.20     0.29 o
  -1   7  19     9.07     8.84     0.30 o
   0   7  19    14.91    15.16     0.35 o
   1   7  19     0.48     0.02     0.23 <
   2   7  19   132.56   131.73     1.36 o
   3   7  19     3.54     3.88     0.32 o
   4   7  19     2.47     2.64     0.61 o
   5   7  19     2.45     2.92     0.93 o
   6   7  19     0.16     1.26     2.05 <
  -5   8  19     0.16     0.03     1.08 <
  -4   8  19     6.03     6.47     0.75 o
  -3   8  19     0.01     0.27     0.54 <
  -2   8  19     1.00     1.25     0.53 <
  -1   8  19     3.28     3.35     0.43 o
   0   8  19     4.57     3.94     0.31 o
   1   8  19   126.17   122.34     1.28 o
   2   8  19     0.10    -0.39     0.34 <
   3   8  19     2.63     3.19     0.40 o
   4   8  19    18.04    18.64     0.61 o
   5   8  19     0.00    -1.17     1.36 <
  -5   9  19     4.61     2.94     3.69 <
  -4   9  19     0.83    -0.12     1.16 <
  -3   9  19     7.34     8.51     0.67 o
  -2   9  19     0.14     0.23     0.40 <
  -1   9  19     0.04    -0.40     0.55 <
   0   9  19    47.56    46.77     0.90 o
   1   9  19     3.79     3.60     0.58 o
   2   9  19     2.06     1.94     0.53 o
   3   9  19    27.11    27.04     0.76 o
   4   9  19     0.01    -0.33     0.92 <
   5   9  19     4.08     5.25     1.55 o
  -4  10  19     3.81     3.52     1.00 o
  -3  10  19     0.08     0.80     0.72 <
  -2  10  19     3.93     4.70     0.82 o
  -1  10  19    10.56    10.82     1.21 o
   0  10  19     3.88     4.43     0.98 o
   1  10  19     0.29     0.14     0.61 <
   2  10  19    35.07    34.49     1.17 o
   3  10  19     0.25     0.81     0.78 <
   4  10  19     3.77     4.07     1.11 o
  -4  11  19     0.00     0.23     1.74 <
  -3  11  19     1.76     1.77     2.10 <
  -2  11  19     6.15     6.79     2.04 o
  -1  11  19     0.05     0.00     0.83 <
   0  11  19     1.74     1.73     0.88 <
   1  11  19    29.22    27.06     1.06 o
   2  11  19     0.01    -1.33     0.89 <
   3  11  19     5.23     5.58     1.23 o
  -3  12  19     2.20    -0.48     1.82 <
  -2  12  19     0.25     0.83     2.12 <
  -1  12  19     0.12     0.77     0.95 <
   0  12  19     5.51     6.22     1.30 o
   1  12  19     0.06     0.47     0.78 <
   2  12  19     7.57     5.91     1.72 o
   3  12  19     2.39     4.07     1.50 <
  -1  13  19     2.98     3.41     2.32 <
   0  13  19     0.04     0.32     1.02 <
   1  13  19     0.86     0.96     1.82 <
  -6   0  20     0.11    -2.13     0.82 <
  -4   0  20    19.68    19.11     0.44 o
  -2   0  20   116.50   109.47     2.24 o
   0   0  20    37.61    32.88     0.80 o
   2   0  20   122.85   112.57     1.36 o
   4   0  20    56.76    58.95     0.91 o
   6   0  20     0.31     0.95     0.73 <
  -7   1  20     0.00    -0.21     1.44 <
  -6   1  20     1.07     0.28     0.60 <
  -5   1  20     1.54     1.23     0.34 o
  -4   1  20     0.04     0.16     0.23 <
  -3   1  20    46.76    43.67     1.70 o
  -2   1  20    73.28    66.37     1.07 o
  -1   1  20    54.68    46.25     0.84 o
   0   1  20   633.08   537.74     3.25 o
   1   1  20    14.37    12.78     0.46 o
   2   1  20    10.05    10.70     0.92 o
   3   1  20    78.08    75.04     1.46 o
   4   1  20     0.19     1.01     0.23 o
   5   1  20     1.60     1.82     0.32 o
   6   1  20     1.07     1.16     0.59 <
  -7   2  20     0.81    -1.17     2.45 <
  -6   2  20     0.01     0.80     0.70 <
  -5   2  20     0.60     0.97     0.32 o
  -4   2  20     2.71     2.34     0.23 o
  -3   2  20    21.10    20.17     1.95 o
  -2   2  20     8.11     7.98     1.01 o
  -1   2  20   170.87   159.05     1.36 o
   0   2  20    10.51     9.78     0.61 o
   1   2  20   187.30   154.41     0.98 o
   2   2  20     6.42     7.54     0.89 o
   3   2  20    10.85    11.48     1.05 o
   4   2  20     0.02     0.34     0.23 <
   5   2  20     1.03     0.66     0.33 <
   6   2  20     2.92     3.13     0.77 o
  -7   3  20     0.90    -0.14     3.85 <
  -6   3  20     1.72     1.26     1.03 <
  -5   3  20     0.06     0.11     0.35 <
  -4   3  20     5.74     6.00     0.26 o
  -3   3  20     7.33     7.44     1.89 o
  -2   3  20   161.63   159.80     1.61 o
  -1   3  20    18.34    18.28     0.64 o
   0   3  20     1.22     0.64     1.11 <
   1   3  20     3.87     3.64     0.82 o
   2   3  20    42.65    36.71     0.88 o
   3   3  20    42.83    41.04     0.46 o
   4   3  20     0.80     0.57     0.27 <
   5   3  20     2.67     3.01     0.38 o
   6   3  20     7.85     8.62     0.83 o
  -6   4  20     1.51     0.32     0.92 <
  -5   4  20     7.99     8.22     0.51 o
  -4   4  20    11.78    11.36     0.40 o
  -3   4  20    77.92    76.60     0.91 o
  -2   4  20    44.52    41.44     1.12 o
  -1   4  20     1.67     2.40     0.92 <
   0   4  20     0.17     0.33     1.05 <
   1   4  20    15.91    17.11     1.08 o
   2   4  20    45.78    41.97     1.00 o
   3   4  20    23.66    22.04     0.32 o
   4   4  20     1.39     1.47     0.39 o
   5   4  20    28.20    25.69     0.63 o
   6   4  20    11.09    10.43     1.01 o
  -6   5  20     2.08     2.01     1.12 <
  -5   5  20    11.72    11.30     0.88 o
  -4   5  20    20.19    17.41     0.51 o
  -3   5  20    23.65    21.28     0.42 o
  -2   5  20     1.21     1.49     1.78 <
  -1   5  20     1.96     1.72     4.93 <
   0   5  20    14.29    15.10     0.86 o
   1   5  20    63.02    59.64     0.94 o
   2   5  20     2.16     2.10     0.95 <
   3   5  20     0.46     0.74     0.28 <
   4   5  20     9.94     9.31     0.43 o
   5   5  20    34.59    32.94     0.79 o
   6   5  20     3.67     3.64     1.00 o
  -6   6  20     8.18     7.87     1.74 o
  -5   6  20     3.94     2.58     0.78 o
  -4   6  20    15.61    14.90     0.64 o
  -3   6  20     4.89     5.91     0.46 o
  -2   6  20     0.00    -0.06     0.32 <
  -1   6  20    24.04    25.70     1.47 o
   0   6  20    25.71    24.03     1.73 o
   1   6  20     0.29     0.57     2.57 <
   2   6  20     0.06     0.36     0.24 <
   3   6  20    44.57    42.15     0.55 o
   4   6  20    26.02    25.58     0.49 o
   5   6  20     0.00    -0.64     0.60 <
   6   6  20     0.58    -0.87     1.00 <
  -6   7  20     2.83     2.45     1.92 <
  -5   7  20    12.37    11.62     1.27 o
  -4   7  20    10.25     8.81     0.72 o
  -3   7  20     0.40     0.56     0.33 <
  -2   7  20    18.46    20.48     0.44 o
  -1   7  20    11.84    11.93     0.36 o
   0   7  20     0.04     0.22     0.32 <
   1   7  20     6.59     5.61     0.26 o
   2   7  20    34.94    33.75     0.52 o
   3   7  20    31.97    30.77     0.47 o
   4   7  20     0.28    -0.10     0.54 <
   5   7  20     0.34     0.22     1.01 <
  -5   8  20     0.93     0.55     1.12 <
  -4   8  20     4.75     6.25     0.81 o
  -3   8  20    25.14    23.69     0.95 o
  -2   8  20     0.14    -0.33     0.42 <
  -1   8  20     0.33     0.23     0.42 <
   0   8  20    10.11     9.21     0.45 o
   1   8  20    21.11    20.80     0.52 o
   2   8  20     9.55     8.52     0.39 o
   3   8  20     0.00     0.21     0.38 <
   4   8  20     0.38     1.57     0.70 <
   5   8  20     2.37     2.95     1.29 <
  -5   9  20     1.73    -0.50     2.76 <
  -4   9  20     1.74     2.30     0.98 <
  -3   9  20     8.30     9.32     0.69 o
  -2   9  20     1.60     1.38     0.82 <
  -1   9  20    16.94    15.47     0.77 o
   0   9  20    11.20    10.74     0.66 o
   1   9  20     1.92     1.44     0.47 o
   2   9  20     0.47     0.94     0.68 <
   3   9  20     5.10     4.63     0.61 o
   4   9  20     1.07     0.82     0.96 <
   5   9  20     0.00     1.19     2.08 <
  -4  10  20     4.02     4.00     1.72 <
  -3  10  20     3.66     2.76     1.10 <
  -2  10  20    32.30    33.28     1.01 o
  -1  10  20    20.02    19.33     0.70 o
   0  10  20     0.05     0.48     0.62 <
   1  10  20     0.17     0.36     0.62 <
   2  10  20     6.24     6.33     0.80 o
   3  10  20     0.93     0.15     0.89 <
   4  10  20     0.30     0.96     1.35 <
  -4  11  20     4.27     2.97     2.97 <
  -3  11  20     8.78     9.56     2.19 o
  -2  11  20     0.08    -0.70     1.26 <
  -1  11  20     7.09     7.74     1.20 o
   0  11  20     3.16     2.18     1.05 <
   1  11  20     4.55     3.78     1.01 o
   2  11  20     0.07     0.34     0.95 <
   3  11  20     0.15     0.55     1.20 <
  -3  12  20     0.70     2.76     2.08 <
  -2  12  20     0.24     0.27     1.82 <
  -1  12  20     1.21     1.26     1.23 <
   0  12  20     8.67     8.66     0.80 o
   1  12  20     2.19     1.94     2.73 <
   2  12  20     0.05     1.17     1.41 <
  -1  13  20     0.00    -0.31     1.81 <
   0  13  20     1.02     1.42     1.70 <
   1  13  20     1.91     2.66     3.29 <
  -7   0  21     0.57    -0.99     1.78 <
  -5   0  21     5.58     5.74     0.50 o
  -3   0  21    98.65    91.80     2.72 o
  -1   0  21    69.41    54.24     1.54 o
   1   0  21   124.17   109.17     1.23 o
   3   0  21     1.07     0.39     2.29 <
   5   0  21     1.43     2.56     0.60 o
  -7   1  21     1.00     0.80     1.97 <
  -6   1  21     0.95     1.48     0.57 <
  -5   1  21     0.16     0.60     0.33 <
  -4   1  21    33.20    32.97     0.42 o
  -3   1  21    14.97    14.24     2.78 o
  -2   1  21    10.59     9.29     1.15 o
  -1   1  21     3.96     2.59     1.02 <
   0   1  21     5.36     7.29     0.70 o
   1   1  21   120.37   101.53     0.74 o
   2   1  21    11.18    11.07     0.79 o
   3   1  21     7.00     6.55     0.75 o
   4   1  21     1.60     1.75     0.25 o
   5   1  21    25.35    25.88     0.44 o
   6   1  21     1.22     0.60     0.70 <
  -7   2  21     3.05    -0.83     3.46 <
  -6   2  21     0.54     0.10     0.73 <
  -5   2  21    18.66    18.09     0.41 o
  -4   2  21     4.30     3.88     0.23 o
  -3   2  21     2.20     2.28     1.71 <
  -2   2  21     3.75     1.92     1.16 <
  -1   2  21   193.09   176.17     1.45 o
   0   2  21    63.09    59.53     0.84 o
   1   2  21    33.73    29.51     0.64 o
   2   2  21   118.06   106.61     1.06 o
   3   2  21     3.79     4.51     0.23 o
   4   2  21    28.84    28.51     0.41 o
   5   2  21     2.85     2.77     0.41 o
   6   2  21     0.28     0.46     0.95 <
  -7   3  21     0.00    -0.33     4.87 <
  -6   3  21    14.28    13.03     1.56 o
  -5   3  21     0.01     0.09     0.36 <
  -4   3  21     6.80     6.57     0.28 o
  -3   3  21     1.51     2.01     0.33 o
  -2   3  21   112.67   110.09     1.58 o
  -1   3  21    88.10    79.64     1.18 o
   0   3  21    12.83     9.82     1.08 o
   1   3  21    47.50    44.61     0.77 o
   2   3  21    83.33    82.09     1.12 o
   3   3  21     1.33     1.73     0.21 o
   4   3  21     4.83     4.67     0.33 o
   5   3  21     7.39     6.46     0.47 o
   6   3  21     1.18     0.69     1.00 <
  -6   4  21     0.06    -0.42     1.11 <
  -5   4  21     3.85     4.02     0.55 o
  -4   4  21     6.77     6.31     0.40 o
  -3   4  21    99.55    97.28     1.04 o
  -2   4  21     9.47     7.98     0.97 o
  -1   4  21     9.76    10.15     1.36 o
   0   4  21    53.81    49.18     1.26 o
   1   4  21     5.66     7.44     3.40 <
   2   4  21    20.85    22.86     1.17 o
   3   4  21    29.70    29.80     0.41 o
   4   4  21    71.97    70.36     0.80 o
   5   4  21     1.22     0.92     0.54 <
   6   4  21     0.80    -0.32     0.89 <
  -6   5  21     0.64    -0.30     1.39 <
  -5   5  21     2.27     2.67     0.51 o
  -4   5  21    32.20    31.95     0.64 o
  -3   5  21     0.86     1.21     0.33 o
  -2   5  21    25.15    22.93     1.28 o
  -1   5  21     1.56     1.57     1.74 <
   0   5  21     0.15     0.19     1.45 <
   1   5  21     4.94     5.57     0.84 o
   2   5  21     0.09     0.69     0.20 o
   3   5  21    80.39    79.92     0.77 o
   4   5  21     5.32     5.08     0.33 o
   5   5  21     2.24     2.67     0.65 o
   6   5  21     0.45     0.47     1.28 <
  -6   6  21     2.24     2.38     1.85 <
  -5   6  21    13.66    12.32     0.78 o
  -4   6  21     0.41    -0.31     0.43 <
  -3   6  21     3.62     4.72     0.52 o
  -2   6  21     0.25     0.28     0.30 <
  -1   6  21     5.46     4.42     1.30 o
   0   6  21    14.06    10.58     1.32 o
   1   6  21    20.90    21.47     0.32 o
   2   6  21   156.79   150.16     1.44 o
   3   6  21     1.17     0.38     0.40 <
   4   6  21     0.67     1.02     0.49 <
   5   6  21     1.43     1.10     0.56 <
   6   6  21     1.63    -0.25     1.33 <
  -6   7  21     0.00    -0.08     1.57 <
  -5   7  21     0.27    -0.25     0.75 <
  -4   7  21     8.65     8.59     0.85 o
  -3   7  21     0.02     0.59     0.40 <
  -2   7  21     0.17     0.11     0.46 <
  -1   7  21     0.64     0.81     0.29 <
   0   7  21    50.06    51.73     0.65 o
   1   7  21   137.22   139.32     1.36 o
   2   7  21    20.33    19.75     0.40 o
   3   7  21     5.52     4.96     0.31 o
   4   7  21     0.02     0.42     0.68 <
   5   7  21     1.21     2.15     0.86 <
  -5   8  21     0.32    -0.32     0.73 <
  -4   8  21     1.18     1.94     0.99 <
  -3   8  21    13.66    13.44     0.90 o
  -2   8  21     0.00    -0.55     0.41 <
  -1   8  21    33.90    35.25     0.67 o
   0   8  21   148.96   148.27     1.52 o
   1   8  21    23.24    23.26     0.45 o
   2   8  21     3.65     4.36     0.47 o
   3   8  21     4.74     4.96     0.61 o
   4   8  21     3.50     3.79     0.75 o
   5   8  21     0.27     2.35     1.49 <
  -5   9  21     1.23     1.08     1.27 <
  -4   9  21     0.12     0.43     1.32 <
  -3   9  21     0.58     0.78     0.77 <
  -2   9  21    82.67    82.30     1.51 o
  -1   9  21    80.90    80.30     1.17 o
   0   9  21    13.59    13.27     0.47 o
   1   9  21     8.14     8.58   443.92 <
   2   9  21     1.32     0.87     0.64 <
   3   9  21     2.31     1.54     0.58 <
   4   9  21     0.19    -0.42     1.23 <
  -4  10  21     0.39    -0.31     1.47 <
  -3  10  21     8.85     8.89     1.63 o
  -2  10  21    22.44    18.63     0.87 o
  -1  10  21    46.11    44.66     0.95 o
   0  10  21     1.53     1.74     0.66 <
   1  10  21     0.39     0.35     0.64 <
   2  10  21     3.29     1.81     0.81 <
   3  10  21     0.70     1.09     1.17 <
   4  10  21     0.15     0.33     1.87 <
  -3  11  21     7.46     8.34     2.47 o
  -2  11  21     0.55     0.61     0.95 <
  -1  11  21     0.25     0.39     1.10 <
   0  11  21    12.90    12.87     0.86 o
   1  11  21     0.10     0.94     1.08 <
   2  11  21     0.42     0.71     0.78 <
   3  11  21     0.44    -0.32     1.36 <
  -3  12  21     0.41    -1.22     3.24 <
  -2  12  21     0.00     0.04     1.11 <
  -1  12  21     1.71     1.64     1.09 <
   0  12  21     0.45     1.81     0.89 <
   1  12  21     3.82     4.59     1.52 o
   2  12  21     0.01    -1.94     1.45 <
  -1  13  21     0.24     1.56     1.55 <
   0  13  21     2.51     1.53     2.80 <
  -6   0  22     1.20     0.31     0.90 <
  -4   0  22     2.11     2.35     0.31 o
  -2   0  22   243.18   218.46     2.88 o
   0   0  22    17.66    15.83     1.21 o
   2   0  22    30.77    27.08     0.80 o
   4   0  22    21.31    22.13     0.51 o
   6   0  22    19.55    20.33     1.10 o
  -7   1  22     0.07     0.19     3.92 <
  -6   1  22     0.16    -1.26     0.70 <
  -5   1  22     0.08    -0.10     0.34 <
  -4   1  22     3.12     3.03     0.21 o
  -3   1  22    52.52    52.81     9.76 o
  -2   1  22    30.38    25.11     1.78 o
  -1   1  22    88.28    69.81     1.35 o
   0   1  22     0.83    -0.14     0.90 <
   1   1  22    21.97    19.41     0.80 o
   2   1  22    38.40    36.01     0.78 o
   3   1  22    30.88    29.86     1.50 o
   4   1  22     0.21     0.01     0.29 <
   5   1  22     4.74     4.34     0.33 o
   6   1  22     2.37     3.10     1.17 <
  -7   2  22     0.02     1.29     4.47 <
  -6   2  22     0.79    -0.29     0.74 <
  -5   2  22     1.47     0.89     0.36 <
  -4   2  22    22.66    21.80     0.37 o
  -3   2  22    10.08    11.75     0.41 o
  -2   2  22     0.32     1.44     1.76 <
  -1   2  22    39.04    29.74     1.18 o
   0   2  22    91.16    73.44     1.01 o
   1   2  22    41.94    40.71     4.51 o
   2   2  22    28.38    28.68     0.83 o
   3   2  22     8.07     7.72     0.23 o
   4   2  22    11.03    11.92     0.43 o
   5   2  22     1.89     1.53     0.40 o
   6   2  22     4.37     5.08     1.41 o
  -6   3  22     0.44     0.52     1.10 <
  -5   3  22    10.30     9.61     0.51 o
  -4   3  22    12.08    12.02     0.35 o
  -3   3  22     0.88     0.82     0.26 o
  -2   3  22    35.20    35.69     1.39 o
  -1   3  22     6.52     8.00     1.13 o
   0   3  22   149.17   135.49     1.37 o
   1   3  22   114.89   102.78     0.98 o
   2   3  22     5.80     4.30     0.85 o
   3   3  22    26.59    26.86     0.40 o
   4   3  22     7.32     7.25     0.31 o
   5   3  22    17.53    16.29     0.70 o
   6   3  22     5.60     6.74     0.87 o
  -6   4  22     0.64     0.66     0.99 <
  -5   4  22     4.32     4.69     0.72 o
  -4   4  22     5.54     4.99     0.41 o
  -3   4  22    42.61    42.42     0.58 o
  -2   4  22     3.68     2.87     1.75 <
  -1   4  22   135.16   135.22     1.39 o
   0   4  22    50.34    53.18     0.96 o
   1   4  22    37.78    36.35     0.89 o
   2   4  22     0.54     1.26     0.86 <
   3   4  22     2.38     2.01     0.29 o
   4   4  22    36.21    36.31     0.53 o
   5   4  22    11.93    11.73     0.53 o
   6   4  22     2.55     1.67     1.40 <
  -6   5  22     4.41     2.94     1.31 <
  -5   5  22    10.42    10.28     0.51 o
  -4   5  22    10.54    10.24   313.57 <
  -3   5  22     0.48     0.28     0.29 <
  -2   5  22    88.79    86.56     0.84 o
  -1   5  22    42.76    42.82     2.20 o
   0   5  22    58.45    59.39     2.11 o
   1   5  22     0.30    -0.04     0.84 <
   2   5  22     7.29     7.60     0.24 o
   3   5  22   149.56   147.55     1.28 o
   4   5  22    31.17    32.88     0.51 o
   5   5  22     2.98     3.71     0.62 o
   6   5  22     4.07     3.72     1.46 <
  -6   6  22     8.70     5.58     3.51 <
  -5   6  22    11.62     9.75     1.19 o
  -4   6  22     2.08     3.52     0.62 o
  -3   6  22    11.76    11.26     0.52 o
  -2   6  22     4.81     5.77     0.32 o
  -1   6  22    30.69    30.44     0.44 o
   0   6  22     0.42    -0.81     1.60 <
   1   6  22    16.97    17.14     0.31 o
   2   6  22   223.71   225.57     2.20 o
   3   6  22    31.98    31.19     0.47 o
   4   6  22    19.97    20.75     0.55 o
   5   6  22     8.26     8.60     0.61 o
   6   6  22     0.24     0.03     1.27 <
  -6   7  22     0.22     0.80     1.83 <
  -5   7  22     3.45     2.79     1.33 <
  -4   7  22    14.72    14.27     0.70 o
  -3   7  22     1.07     0.66     0.85 <
  -2   7  22     0.82     0.83     0.42 <
  -1   7  22     3.79     4.13     0.34 o
   0   7  22     0.84     0.05     0.23 <
   1   7  22   210.17   210.98     2.07 o
   2   7  22    12.06    12.36     0.37 o
   3   7  22    30.68    31.16     0.51 o
   4   7  22     5.56     4.67     0.63 o
   5   7  22     0.23     1.18     1.04 <
  -5   8  22     1.24    -0.87     1.17 <
  -4   8  22     0.35     0.37     1.10 <
  -3   8  22    12.89    11.98     0.89 o
  -2   8  22     1.23     0.89     0.55 <
  -1   8  22     4.07     4.09     0.66 o
   0   8  22    94.89    96.65     1.08 o
   1   8  22    28.18    29.50     0.51 o
   2   8  22    13.74    12.86     0.56 o
   3   8  22     0.00     1.02     0.62 <
   4   8  22     0.91     1.41     0.91 <
   5   8  22     0.84     0.39     1.90 <
  -5   9  22     2.08     3.24     1.50 <
  -4   9  22     1.36     1.25     1.17 <
  -3   9  22     4.35     3.96     0.92 o
  -2   9  22     5.48     3.86     0.58 o
  -1   9  22    58.38    58.23     0.92 o
   0   9  22    21.33    21.20     0.58 o
   1   9  22     0.42    -0.35     0.58 <
   2   9  22     2.52     2.37     0.82 <
   3   9  22     0.64     0.47     0.80 <
   4   9  22     5.45     4.98     1.52 o
  -4  10  22     0.76     1.94     1.37 <
  -3  10  22     2.94     2.62     1.35 <
  -2  10  22    11.78    13.52     1.05 o
  -1  10  22     2.04     3.27     0.68 o
   0  10  22     0.60     0.39     0.68 <
   1  10  22     0.11    -0.33     0.85 <
   2  10  22     4.49     4.82     0.66 o
   3  10  22     0.17     1.06     1.24 <
   4  10  22     0.44     2.45     2.01 <
  -3  11  22    15.43    15.58     1.09 o
  -2  11  22     2.11     1.04     1.03 <
  -1  11  22     1.17     1.52     0.93 <
   0  11  22    15.48    16.60     1.13 o
   1  11  22     0.80     1.54     1.07 <
   2  11  22     1.08     1.66     0.89 <
   3  11  22     0.39     0.50     1.87 <
  -2  12  22     0.70     1.17     1.67 <
  -1  12  22     0.24     0.60     1.56 <
   0  12  22     3.01     2.52     1.28 <
   1  12  22    10.09     9.28     1.48 o
   2  12  22     0.99     2.21     2.19 <
  -7   0  23     0.38    -1.07     3.69 <
  -5   0  23     1.10     0.04     0.50 <
  -3   0  23    28.77    26.99     1.98 o
  -1   0  23    31.62    23.79     1.82 o
   1   0  23    20.77    18.38     1.04 o
   3   0  23    57.59    56.47     0.87 o
   5   0  23     1.09     2.34     0.68 o
  -7   1  23     0.25     1.32     3.94 <
  -6   1  23     0.00    -0.45     0.70 <
  -5   1  23     1.53     1.73     0.40 o
  -4   1  23     7.33     6.59     0.24 o
  -3   1  23    21.58    19.04     0.39 o
  -2   1  23    32.34    29.74     1.46 o
  -1   1  23    29.29    18.89     1.21 o
   0   1  23    14.10    10.08     3.52 <
   1   1  23    13.90    12.09     0.69 o
   2   1  23    11.07    10.96     0.84 o
   3   1  23     0.09     0.32     0.24 <
   4   1  23     1.16     1.37     0.31 o
   5   1  23     7.01     7.94     0.40 o
   6   1  23     1.84     1.98     0.88 <
  -6   2  23     0.04     0.73     0.81 <
  -5   2  23     1.25     0.67     0.43 <
  -4   2  23    23.80    23.06     0.41 o
  -3   2  23     8.10     8.20     0.33 o
  -2   2  23     1.86    -0.55     2.11 <
  -1   2  23     7.41     4.03     1.40 <
   0   2  23    65.96    48.35     1.14 o
   1   2  23    25.64    27.82     0.87 o
   2   2  23     0.25    -0.42     0.80 <
   3   2  23    13.96    13.56     0.29 o
   4   2  23    21.41    21.96     0.43 o
   5   2  23     8.73     8.26     0.64 o
   6   2  23     0.60     1.73     0.89 <
  -6   3  23     0.23     0.06     0.98 <
  -5   3  23     6.61     5.66     0.55 o
  -4   3  23     2.05     1.97     0.46 o
  -3   3  23     0.34     0.10     0.25 <
  -2   3  23     0.01     0.15     2.21 <
  -1   3  23    16.63    18.57     4.33 o
   0   3  23    17.33    17.10     0.84 o
   1   3  23     3.42     1.93     1.12 <
   2   3  23    17.84    15.34     1.22 o
   3   3  23    24.96    25.94     0.38 o
   4   3  23     0.77     0.55     0.29 <
   5   3  23     0.77     1.59     0.56 <
   6   3  23     2.49     3.05     0.86 o
  -6   4  23     2.09     1.58     1.29 <
  -5   4  23     0.10     0.23     0.57 <
  -4   4  23     2.35     2.70     0.41 o
  -3   4  23     0.55    -0.14     0.34 <
  -2   4  23     1.53     0.83     8.13 <
  -1   4  23     8.01     6.62     1.79 o
   0   4  23     2.02     2.22     1.41 <
   1   4  23    33.12    32.94     1.05 o
   2   4  23    47.36    43.91     0.51 o
   3   4  23     1.18     1.30     0.29 o
   4   4  23     9.22     8.67     0.33 o
   5   4  23    14.86    14.29     0.47 o
   6   4  23     0.19    -0.43     1.19 <
  -6   5  23     0.69     1.17     1.40 <
  -5   5  23     2.60     2.86     0.59 o
  -4   5  23     2.19     1.45     0.31 o
  -3   5  23     0.17     0.58     0.38 <
  -2   5  23     0.83     0.40     0.42 <
  -1   5  23    23.12    23.69     1.30 o
   0   5  23    46.50    50.02     1.65 o
   1   5  23    36.99    40.59     0.46 o
   2   5  23     0.04    -0.08     0.22 <
   3   5  23     7.77     8.53     0.36 o
   4   5  23    24.26    23.43     0.49 o
   5   5  23     1.94     2.61     0.70 o
   6   5  23     5.59     6.19     1.82 o
  -6   6  23     0.48     1.47     1.52 <
  -5   6  23     0.07     0.98     0.94 <
  -4   6  23     0.09     0.80     0.61 <
  -3   6  23     0.30     0.44     0.39 <
  -2   6  23    25.87    27.09     0.43 o
  -1   6  23    30.55    30.67     0.46 o
   0   6  23     3.55     2.99     0.33 o
   1   6  23     0.96     0.18     0.21 <
   2   6  23     6.11     5.13     0.43 o
   3   6  23    38.51    39.35     0.51 o
   4   6  23     0.03    -0.07     0.52 <
   5   6  23     8.31     8.79     1.17 o
  -5   7  23     8.75     8.42     1.59 o
  -4   7  23     4.10     3.19     0.75 o
  -3   7  23    12.14    13.17     0.82 o
  -2   7  23    10.72    10.80     0.46 o
  -1   7  23     0.45     0.48     0.37 <
   0   7  23     1.02     0.52     0.29 <
   1   7  23    33.28    33.70     0.61 o
   2   7  23    44.81    44.00     0.71 o
   3   7  23     4.46     4.86     0.42 o
   4   7  23    12.97    13.34     0.78 o
   5   7  23     2.22     1.54     1.06 <
  -5   8  23     1.95     2.85     1.74 <
  -4   8  23    37.23    35.02     1.96 o
  -3   8  23    16.97    15.90     0.64 o
  -2   8  23     1.50     0.96     0.48 <
  -1   8  23     3.95     3.81     0.53 o
   0   8  23    23.55    22.59     0.47 o
   1   8  23     9.28     9.06     0.36 o
   2   8  23     0.33     0.82     0.55 <
   3   8  23    12.90    12.55     0.79 o
   4   8  23     8.88     8.97     1.19 o
   5   8  23     0.81    -0.06     1.89 <
  -5   9  23     0.14     0.31     1.70 <
  -4   9  23     0.41    -0.36     1.08 <
  -3   9  23     8.25     8.76     1.44 o
  -2   9  23     0.03     0.22     0.55 <
  -1   9  23     6.41     6.03     0.52 o
   0   9  23     2.25     1.37     0.54 <
   1   9  23     0.01    -0.85     0.64 <
   2   9  23     0.28     1.49     0.65 <
   3   9  23     0.15     0.26     0.75 <
   4   9  23     0.66     1.34     1.44 <
  -4  10  23     8.24     8.65     1.73 o
  -3  10  23     7.51     6.24     3.24 <
  -2  10  23    23.66    23.36     1.20 o
  -1  10  23     5.96     5.47     0.65 o
   0  10  23     0.80     0.74     0.94 <
   1  10  23     0.17     0.45     0.89 <
   2  10  23     0.63     0.79     0.60 <
   3  10  23     4.93     5.19     1.51 o
   4  10  23     0.85     4.71     3.13 <
  -3  11  23     4.61     3.82     1.40 <
  -2  11  23     0.12     0.94     1.26 <
  -1  11  23     4.69     5.00     2.01 <
   0  11  23     2.93     2.79     1.32 <
   1  11  23     1.12     1.69     0.86 <
   2  11  23     0.65     0.50     1.37 <
   3  11  23     0.78     0.50     1.89 <
  -2  12  23    10.01     9.68     3.31 <
  -1  12  23     0.09    -0.14     1.27 <
   0  12  23     1.75     2.37     2.20 <
   1  12  23     0.73     0.58     1.06 <
   2  12  23     0.87     1.19     1.76 <
  -6   0  24    12.11    12.55     0.98 o
  -4   0  24     2.20     0.88     0.41 <
  -2   0  24    52.69    43.03     1.99 o
   0   0  24   107.09   106.10     1.67 o
   2   0  24   101.48   101.98     2.57 o
   4   0  24    16.94    18.20     0.56 o
   6   0  24     0.21    -0.77     1.17 <
  -6   1  24     0.01    -0.42     0.75 <
  -5   1  24    12.41    11.87     0.46 o
  -4   1  24     0.14     0.49     0.29 <
  -3   1  24     4.06     4.28     0.28 o
  -2   1  24     1.26    -0.97     2.46 <
  -1   1  24    72.50    64.25     1.60 o
   0   1  24     5.62     7.65     1.14 o
   1   1  24    98.84    95.54     1.12 o
   2   1  24    31.24    28.97     0.89 o
   3   1  24    62.08    63.31     0.70 o
   4   1  24    17.66    16.81     0.41 o
   5   1  24     3.11     4.06     0.51 o
   6   1  24     2.88     2.71     0.85 o
  -6   2  24     2.07     0.66     1.14 <
  -5   2  24     0.17     0.01     0.51 <
  -4   2  24     4.85     5.63     0.43 o
  -3   2  24     6.76     7.18     0.29 o
  -2   2  24     5.80     5.17     2.43 <
  -1   2  24     3.79     2.78     1.25 <
   0   2  24    77.59    69.32     1.31 o
   1   2  24    12.61     9.66     0.64 o
   2   2  24    79.00    76.82     1.03 o
   3   2  24    13.63    14.60     0.32 o
   4   2  24    20.64    19.70     0.41 o
   5   2  24     0.56    -0.17     0.69 <
   6   2  24     1.61     1.99     0.94 <
  -6   3  24     1.04     2.48     0.71 o
  -5   3  24     0.01    -0.11     0.45 <
  -4   3  24     0.40     0.47     0.34 <
  -3   3  24    11.01    11.25     0.35 o
  -2   3  24     9.35    10.62     1.45 o
  -1   3  24    18.36    19.55     1.30 o
   0   3  24     7.61     6.77     1.37 o
   1   3  24   112.44   103.63     0.94 o
   2   3  24    59.17    62.79     1.18 o
   3   3  24    14.08    14.34     0.31 o
   4   3  24     3.57     3.51     0.33 o
   5   3  24    11.19    10.80     0.42 o
   6   3  24     0.37     1.19     0.87 <
  -6   4  24     0.06    -0.43     1.06 <
  -5   4  24     0.30     0.46     0.51 <
  -4   4  24     0.26     0.29     0.31 <
  -3   4  24     0.71     1.04     0.26 o
  -2   4  24     2.31     1.53     1.09 <
  -1   4  24     0.29    -0.12     1.88 <
   0   4  24    89.02    93.95     1.00 o
   1   4  24    81.76    84.18     1.07 o
   2   4  24    20.93    19.78     0.33 o
   3   4  24     1.29     0.18     0.22 <
   4   4  24     4.79     4.78     0.39 o
   5   4  24     0.57     1.36     0.56 <
   6   4  24     0.67    -0.64     1.31 <
  -6   5  24     1.39     1.33     1.92 <
  -5   5  24     0.01     0.31     0.55 <
  -4   5  24     5.01     5.35     0.42 o
  -3   5  24     3.76     4.51     0.40 o
  -2   5  24     7.35     6.74     0.26 o
  -1   5  24    16.06    15.85     0.29 o
   0   5  24   108.89   115.22     1.70 o
   1   5  24    16.72    19.16     0.33 o
   2   5  24     4.35     4.37     0.25 o
   3   5  24     8.76     7.22     0.32 o
   4   5  24     1.27     1.44     0.39 o
   5   5  24     1.36     0.14     0.92 <
   6   5  24     1.56     1.26     1.73 <
  -5   6  24     6.43     6.43     0.53 o
  -4   6  24     3.70     3.76     0.66 o
  -3   6  24     9.20     8.78     0.43 o
  -2   6  24    48.72    48.10     0.64 o
  -1   6  24    18.00    18.58     0.37 o
   0   6  24     0.95     1.09     0.33 o
   1   6  24     4.29     3.78     0.26 o
   2   6  24     8.55     8.28     0.31 o
   3   6  24     0.03     0.29     0.39 <
   4   6  24     1.36     1.73     0.73 <
   5   6  24     2.39     0.70     1.40 <
  -5   7  24     8.28     9.44     1.02 o
  -4   7  24     7.20     7.05     0.80 o
  -3   7  24    25.08    24.45     0.90 o
  -2   7  24     1.62     1.84     0.41 o
  -1   7  24     6.02     6.78     0.43 o
   0   7  24    47.21    47.96     0.64 o
   1   7  24     3.20     3.34     0.43 o
   2   7  24     0.00    -0.40     0.43 <
   3   7  24     1.45     0.99     0.51 <
   4   7  24     1.48     2.93     1.91 <
   5   7  24     0.17     0.25     1.03 <
  -5   8  24     0.15     1.18     1.50 <
  -4   8  24     5.80     5.55     1.08 o
  -3   8  24     0.08     0.27     0.55 <
  -2   8  24     0.28     0.86     0.52 <
  -1   8  24    59.68    61.82     0.89 o
   0   8  24     1.63     1.11     0.42 <
   1   8  24    11.54    10.68     0.43 o
   2   8  24    19.84    19.79     0.56 o
   3   8  24     3.72     3.98     0.83 o
   4   8  24     1.39     2.42     1.12 <
   5   8  24     2.56     3.28     3.43 <
  -4   9  24     1.32     0.20     1.28 <
  -3   9  24    39.53    40.56     2.01 o
  -2   9  24    43.14    41.70     0.74 o
  -1   9  24     0.82     1.36     0.49 <
   0   9  24    16.43    16.72     0.60 o
   1   9  24     0.39    -0.13     0.56 <
   2   9  24     0.19    -0.28     0.60 <
   3   9  24     0.47     0.28     0.88 <
   4   9  24     0.55     0.98     1.18 <
  -4  10  24     0.00    -0.13     2.65 <
  -3  10  24    13.26    13.21     1.19 o
  -2  10  24    43.30    43.05     1.08 o
  -1  10  24     9.34     8.90     0.98 o
   0  10  24     2.26     2.08     0.95 <
   1  10  24     0.07    -0.05     0.85 <
   2  10  24     5.09     5.34     0.75 o
   3  10  24     1.17     0.37     1.12 <
   4  10  24     0.87    -0.29     2.68 <
  -3  11  24     0.29     0.24     1.57 <
  -2  11  24     3.49     4.43     1.52 <
  -1  11  24    22.80    24.04     1.30 o
   0  11  24     0.76     1.67     0.87 <
   1  11  24     0.85     1.20     1.05 <
   2  11  24     0.70     0.69     1.49 <
   3  11  24     1.46     0.79     2.80 <
  -2  12  24     4.53     4.61     2.48 <
  -1  12  24     0.05     1.04     1.19 <
   0  12  24     3.04     2.97     1.28 <
   1  12  24     0.03    -0.94     2.12 <
   2  12  24     0.10     0.73     1.57 <
  -5   0  25    21.75    23.65     0.70 o
  -3   0  25    54.75    50.26     0.80 o
  -1   0  25    85.12    77.98     2.29 o
   1   0  25     0.16     0.78     0.84 <
   3   0  25     1.97     3.05     0.37 o
   5   0  25    43.49    43.20     0.94 o
  -6   1  25     3.32     4.65     1.08 o
  -5   1  25     2.90     4.10     0.44 o
  -4   1  25    52.07    51.52     0.62 o
  -3   1  25     0.05    -0.19     0.24 <
  -2   1  25    63.84    54.46     2.96 o
  -1   1  25     1.34     2.11     1.57 <
   0   1  25    19.74    18.32     1.07 o
   1   1  25     8.44     7.57     0.97 o
   2   1  25     0.05    -0.66     0.81 <
   3   1  25     0.72     0.62     0.25 <
   4   1  25    40.63    42.32     0.56 o
   5   1  25     0.43     0.33     0.80 <
   6   1  25     6.94     6.44     0.95 o
  -6   2  25     0.25     1.72     0.89 <
  -5   2  25    11.46     9.74     0.44 o
  -4   2  25     5.88     6.39     0.32 o
  -3   2  25    81.37    84.56     0.93 o
  -2   2  25     0.21     0.32     1.40 <
  -1   2  25    20.76    17.52     1.45 o
   0   2  25     2.61     2.12     1.09 <
   1   2  25    16.89    14.84     0.93 o
   2   2  25     6.10     5.13     1.34 o
   3   2  25    56.39    56.98     0.67 o
   4   2  25     0.00     0.00     0.34 <
   5   2  25     5.83     5.98     0.45 o
   6   2  25     0.01     0.89     1.02 <
  -6   3  25     5.43     5.31     0.86 o
  -5   3  25     0.68     0.40     0.42 <
  -4   3  25     6.78     6.54     0.33 o
  -3   3  25    10.67    11.06     0.36 o
  -2   3  25    78.84    81.49     1.48 o
  -1   3  25     6.12     5.33     0.89 o
   0   3  25    27.47    25.25     1.18 o
   1   3  25     3.29     2.04     1.25 <
   2   3  25    50.28    50.67     0.49 o
   3   3  25     6.06     5.94     0.29 o
   4   3  25     1.88     2.04     0.41 o
   5   3  25     0.83     1.08     0.46 <
   6   3  25     3.13     3.25     0.90 o
  -6   4  25     0.11     0.74     1.34 <
  -5   4  25     1.33     0.47     0.51 <
  -4   4  25     1.48     1.62     0.33 o
  -3   4  25     1.38     1.29     0.40 o
  -2   4  25    30.63    31.19     0.43 o
  -1   4  25   117.76   121.39     2.17 o
   0   4  25     9.23     7.61     1.26 o
   1   4  25    38.11    41.77     0.47 o
   2   4  25     1.12     1.08     0.20 o
   3   4  25     0.05     0.04     0.26 <
   4   4  25     0.15     0.92     0.42 <
   5   4  25     0.27     0.43     0.60 <
   6   4  25     5.64     6.21     1.36 o
  -6   5  25     0.27     0.68     1.17 <
  -5   5  25     0.48     0.10     0.82 <
  -4   5  25     0.25     0.72     0.42 <
  -3   5  25     1.35     0.78     0.36 <
  -2   5  25     1.47     2.16     0.29 o
  -1   5  25    26.44    27.43     0.40 o
   0   5  25     0.21    -0.08     0.27 <
   1   5  25     1.61     2.63     0.25 o
   2   5  25     5.08     4.44     0.26 o
   3   5  25     2.60     2.49     0.36 o
   4   5  25     0.03     0.68     0.58 <
   5   5  25     6.34     6.13     0.92 o
  -6   6  25     2.33     2.85     2.59 <
  -5   6  25     0.53     0.90     0.85 <
  -4   6  25     1.04     1.04     0.64 <
  -3   6  25     0.72     0.12     0.42 <
  -2   6  25     7.52     7.82     0.39 o
  -1   6  25    54.80    57.85     0.70 o
   0   6  25     3.37     3.62     0.31 o
   1   6  25    64.13    66.12     0.79 o
   2   6  25     5.35     5.43     0.30 o
   3   6  25     2.55     2.96     0.50 o
   4   6  25    23.83    24.45     0.73 o
   5   6  25     1.52     1.34     1.77 <
  -5   7  25     5.21     5.95     1.13 o
  -4   7  25     0.02     0.55     0.70 <
  -3   7  25     3.91     3.60     0.63 o
  -2   7  25    20.77    21.06     0.53 o
  -1   7  25    36.11    37.86     0.61 o
   0   7  25     0.04     0.15     0.42 <
   1   7  25     8.40     8.95     0.34 o
   2   7  25    25.79    27.38     0.52 o
   3   7  25    31.96    30.96     0.63 o
   4   7  25     1.32     1.14     1.94 <
   5   7  25     0.48     0.59     1.35 <
  -5   8  25     0.04     0.64     1.36 <
  -4   8  25     7.63     6.37     1.33 o
  -3   8  25     8.39     8.34     0.80 o
  -2   8  25    14.55    15.05     0.51 o
  -1   8  25     4.45     4.11     0.40 o
   0   8  25    91.74    96.50     1.09 o
   1   8  25     2.82     3.20     0.36 o
   2   8  25    33.77    32.47     0.66 o
   3   8  25     0.07     0.38     0.93 <
   4   8  25     1.54     3.50     1.45 <
  -4   9  25     1.78     0.70     1.84 <
  -3   9  25     4.60     4.89     1.75 <
  -2   9  25     6.24     5.67     0.86 o
  -1   9  25    34.55    35.04     0.63 o
   0   9  25     0.06     0.33     0.57 <
   1   9  25    94.84    94.99     1.26 o
   2   9  25    34.29    34.01     0.84 o
   3   9  25     1.77     2.21     1.17 <
   4   9  25     0.34     0.66     1.61 <
  -4  10  25     2.17     4.91     2.26 <
  -3  10  25     3.33     3.04     1.28 <
  -2  10  25     0.26    -0.12     1.07 <
  -1  10  25     1.20     1.06     0.69 <
   0  10  25    22.71    24.58     0.90 o
   1  10  25    15.95    17.16     0.81 o
   2  10  25     3.70     3.51     0.74 o
   3  10  25     7.22     7.57     1.41 o
  -3  11  25     6.25     4.57     2.48 <
  -2  11  25     0.03     0.07     1.11 <
  -1  11  25     0.67     0.73     0.98 <
   0  11  25     5.50     5.67     0.89 o
   1  11  25     0.57     0.17     0.99 <
   2  11  25     0.60     0.83     1.73 <
   3  11  25    18.99    14.93     1.36 o
  -1  12  25     6.94     6.02     1.73 o
   0  12  25     7.22     6.39     1.89 o
   1  12  25     0.52     1.58     2.09 <
  -6   0  26     0.15     0.64     1.04 <
  -4   0  26     2.63     2.78     0.49 o
  -2   0  26     0.23     0.72     4.71 <
   0   0  26    31.36    23.66     1.85 o
   2   0  26     9.66    10.19     0.40 o
   4   0  26     1.47     1.79     0.36 o
   6   0  26     2.24     2.76     1.27 <
  -6   1  26     1.93     0.35     0.92 <
  -5   1  26     0.00    -0.58     0.50 <
  -4   1  26     1.54     2.50     0.32 o
  -3   1  26     0.40     0.25     0.29 <
  -2   1  26     6.42     8.08     1.85 o
  -1   1  26     3.43     2.24     1.98 <
   0   1  26     2.07     2.70     1.04 <
   1   1  26    13.57    11.84     0.89 o
   2   1  26     0.77     0.62     0.23 <
   3   1  26     4.53     4.72     0.24 o
   4   1  26     8.15     8.01     0.37 o
   5   1  26     0.52     0.65     0.44 <
   6   1  26     0.58    -0.13     1.02 <
  -6   2  26     0.06     0.51     0.94 <
  -5   2  26     5.07     5.18     0.43 o
  -4   2  26     2.35     2.27     0.25 o
  -3   2  26     3.76     4.44     0.36 o
  -2   2  26     1.95     2.43     1.01 <
  -1   2  26     9.20    10.82     1.82 o
   0   2  26     0.29    -0.39     1.33 <
   1   2  26     4.43     5.38     0.16 o
   2   2  26     6.39     5.52     0.23 o
   3   2  26    30.12    30.00     0.46 o
   4   2  26     0.14     0.00     0.37 <
   5   2  26     0.09     0.34     0.45 <
   6   2  26     0.39    -0.16     1.01 <
  -6   3  26     0.69     1.83     0.92 <
  -5   3  26     0.68     1.39     0.47 <
  -4   3  26     6.47     6.08     0.33 o
  -3   3  26     7.32     8.67     0.34 o
  -2   3  26    14.06    13.70     1.81 o
  -1   3  26     0.00    -1.39     2.02 <
   0   3  26     9.84    12.92     9.56 <
   1   3  26     0.00     0.02     0.23 <
   2   3  26    10.54    10.52     0.23 o
   3   3  26     0.14    -0.10     0.27 <
   4   3  26     3.01     2.61     0.50 o
   5   3  26     0.24     0.14     0.54 <
   6   3  26     0.29     1.07     1.25 <
  -6   4  26     2.78     2.37     3.05 <
  -5   4  26     4.45     5.51     0.68 o
  -4   4  26     1.01     0.58     0.38 <
  -3   4  26     9.01     8.90     0.44 o
  -2   4  26     1.74     2.57     0.29 o
  -1   4  26    16.47    18.11     0.38 o
   0   4  26     6.00     6.59     0.29 o
   1   4  26    16.54    16.85     0.31 o
   2   4  26     2.99     3.46     0.23 o
   3   4  26     1.82     1.17     0.37 o
   4   4  26     0.51     0.78     0.53 <
   5   4  26     3.08     2.94     0.53 o
   6   4  26     1.34     2.33     1.40 <
  -6   5  26     0.22    -1.01     1.06 <
  -5   5  26     2.09     2.62     0.93 <
  -4   5  26     5.90     5.70     0.45 o
  -3   5  26     0.03     0.21     0.37 <
  -2   5  26    24.64    25.21     0.42 o
  -1   5  26    11.87    11.46     0.31 o
   0   5  26   101.07   107.12     1.13 o
   1   5  26     1.73     1.18     0.23 o
   2   5  26     0.00     0.39     0.29 <
   3   5  26     1.50     1.45     0.47 o
   4   5  26     0.24     0.59     0.54 <
   5   5  26     3.16     3.07     1.16 <
  -5   6  26     0.01    -0.92     1.11 <
  -4   6  26     0.64     0.30     0.58 <
  -3   6  26     1.00     2.65     0.45 o
  -2   6  26     2.03     0.70     0.35 <
  -1   6  26     0.98     0.51     0.34 <
   0   6  26     1.01     0.87     0.35 <
   1   6  26    21.70    21.59     0.42 o
   2   6  26     2.36     1.79     0.39 o
   3   6  26     2.51     3.86     0.58 o
   4   6  26     6.03     6.27     0.71 o
   5   6  26     0.05     0.77     1.28 <
  -5   7  26     2.43     2.26     1.38 <
  -4   7  26     3.26     3.12     0.70 o
  -3   7  26     4.02     3.74     0.58 o
  -2   7  26    15.50    14.92     0.51 o
  -1   7  26     2.52     3.27     0.44 o
   0   7  26    23.55    24.08     0.42 o
   1   7  26     0.13    -0.05     0.28 <
   2   7  26    21.02    21.99   850.40 <
   3   7  26    22.01    22.87     0.64 o
   4   7  26     4.46     5.20     0.86 o
   5   7  26     9.07     9.92     1.89 o
  -4   8  26     9.14     8.18     0.84 o
  -3   8  26     0.05     0.71     0.72 <
  -2   8  26     0.48    -0.07     0.61 <
  -1   8  26     1.00     1.20     0.48 <
   0   8  26     4.42     3.69     0.55 o
   1   8  26     9.53     8.23     0.47 o
   2   8  26     7.50     7.90     0.58 o
   3   8  26    17.54    16.33     0.67 o
   4   8  26     7.70     6.51     1.31 o
  -4   9  26     1.20     1.05     1.49 <
  -3   9  26     1.67     0.82     1.42 <
  -2   9  26     1.17     1.06     0.81 <
  -1   9  26     0.48     0.23     0.61 <
   0   9  26     3.82     3.11     0.60 o
   1   9  26     0.00    -0.90     0.57 <
   2   9  26     0.86     1.58     0.72 <
   3   9  26    22.91    20.90     1.02 o
   4   9  26     3.12    -0.43     3.12 <
  -4  10  26     0.34     0.95     1.65 <
  -3  10  26     2.03     1.18     1.96 <
  -2  10  26     2.29     3.14     0.98 o
  -1  10  26     0.09     0.45     0.80 <
   0  10  26     0.85     1.55     1.55 <
   1  10  26    10.20    10.34     0.78 o
   2  10  26    33.50    32.12     0.94 o
   3  10  26     4.77     5.87     1.10 o
  -3  11  26     0.00    -0.71     2.52 <
  -2  11  26     0.13    -0.66     1.76 <
  -1  11  26     4.68     4.55     1.40 o
   0  11  26     3.92     3.13     1.04 o
   1  11  26    10.03     9.74     0.89 o
   2  11  26     0.05     0.88     1.57 <
  -1  12  26     0.85     0.70     2.08 <
   0  12  26     0.69     2.47     1.85 <
   1  12  26     0.47    -1.61     2.04 <
  -5   0  27     3.90     4.20     0.57 o
  -3   0  27     1.94     1.77     0.27 o
  -1   0  27     5.64     7.62     1.05 o
   1   0  27    65.40    67.42     0.80 o
   3   0  27    21.64    23.61     0.58 o
   5   0  27     1.72     1.92     0.97 <
  -6   1  27     1.08     1.32     1.10 <
  -5   1  27     1.11     1.26     0.37 o
  -4   1  27     7.84     7.41     0.35 o
  -3   1  27     4.38     5.29     0.23 o
  -2   1  27     3.02     2.48     0.26 o
  -1   1  27    15.48    16.18     1.64 o
   0   1  27    18.26    19.30     0.26 o
   1   1  27    28.42    30.13     0.31 o
   2   1  27    37.57    37.74     0.40 o
   3   1  27     0.21     0.27     0.27 <
   4   1  27     0.43     0.75     0.33 <
   5   1  27     1.46     2.10     0.52 o
   6   1  27     0.07    -1.18     1.29 <
  -6   2  27     0.23    -0.10     1.91 <
  -5   2  27     0.80     1.20     0.40 o
  -4   2  27     9.60    10.07     0.36 o
  -3   2  27    18.71    20.44     0.42 o
  -2   2  27    20.03    20.51     0.36 o
  -1   2  27    11.74    11.46     1.08 o
   0   2  27    59.95    63.42     0.61 o
   1   2  27     2.80     2.36     0.15 o
   2   2  27    31.90    32.23     0.36 o
   3   2  27     0.86     0.71     0.27 <
   4   2  27     1.99     1.87     0.36 o
   5   2  27     1.62     1.81     0.54 o
   6   2  27     0.41    -0.58     1.25 <
  -6   3  27    12.83    12.93     2.08 o
  -5   3  27     0.12     0.83     0.59 <
  -4   3  27     0.85     0.80     0.32 <
  -3   3  27    21.25    21.28     0.51 o
  -2   3  27    53.08    54.06     0.62 o
  -1   3  27    39.17    40.60     1.46 o
   0   3  27     6.62     5.85     0.39 o
   1   3  27    73.27    73.84     0.73 o
   2   3  27    15.10    15.71     0.26 o
   3   3  27    17.83    18.47     0.38 o
   4   3  27     2.81     2.65     0.44 o
   5   3  27     1.19     0.77     0.52 <
   6   3  27     0.37     1.38     1.17 <
  -6   4  27     1.49     0.50     1.47 <
  -5   4  27    27.66    28.11     0.95 o
  -4   4  27     1.47     1.68     0.36 o
  -3   4  27     0.97     0.77     0.36 <
  -2   4  27    33.23    34.33     0.46 o
  -1   4  27    68.37    69.06     0.75 o
   0   4  27    62.41    64.13     0.66 o
   1   4  27     1.56     2.18     0.29 o
   2   4  27    36.82    38.04     0.49 o
   3   4  27     4.90     5.19     0.39 o
   4   4  27     6.38     6.80     0.51 o
   5   4  27     1.64     3.00     0.71 o
  -6   5  27     1.38     1.00     2.56 <
  -5   5  27     3.03     3.01     0.98 o
  -4   5  27    72.09    72.08     0.99 o
  -3   5  27     2.59     1.80     0.42 o
  -2   5  27     6.07     5.66     0.36 o
  -1   5  27    75.36    75.61     0.81 o
   0   5  27    26.71    28.79     0.54 o
   1   5  27    23.77    23.83     0.41 o
   2   5  27     0.80     0.82     0.34 <
   3   5  27     5.56     5.26     0.54 o
   4   5  27    24.54    25.58     0.60 o
   5   5  27     8.96     9.43     1.01 o
  -5   6  27     4.99     5.10     0.89 o
  -4   6  27     1.51     1.84     0.60 o
  -3   6  27   122.69   127.00     2.40 o
  -2   6  27     1.61     1.80     0.35 o
  -1   6  27     0.57     1.21     0.36 o
   0   6  27    32.53    33.25     0.58 o
   1   6  27    26.76    27.29     0.46 o
   2   6  27     0.35     0.87     0.46 <
   3   6  27     6.71     7.62     0.47 o
   4   6  27     8.72     9.31     0.86 o
   5   6  27     6.75     7.06     1.50 o
  -5   7  27     0.20    -0.50     1.48 <
  -4   7  27    10.44    10.12     1.08 o
  -3   7  27     4.55     5.15     0.69 o
  -2   7  27    97.53   101.16     1.17 o
  -1   7  27     1.14     0.89     0.44 <
   0   7  27     0.30     0.48     0.38 <
   1   7  27     3.20     3.09     0.29 o
   2   7  27     0.07     0.34     0.53 <
   3   7  27     5.03     4.62     0.78 o
   4   7  27     0.28     0.92     1.13 <
   5   7  27     5.24     3.36     1.26 <
  -5   8  27     0.00     0.08     1.43 <
  -4   8  27     2.73     1.64     1.09 <
  -3   8  27     3.53     4.43     1.10 o
  -2   8  27     0.22     0.50     0.62 <
  -1   8  27    61.77    61.87     0.91 o
   0   8  27     7.78     7.38     0.48 o
   1   8  27    12.14    12.54     0.60 o
   2   8  27    16.37    15.71     0.58 o
   3   8  27     0.24     1.13     1.84 <
   4   8  27    12.10    12.94     1.41 o
  -4   9  27     0.67    -0.75     1.73 <
  -3   9  27     0.03     0.00     1.12 <
  -2   9  27     0.08     0.76     0.70 <
  -1   9  27     0.06     0.87     0.56 <
   0   9  27    10.47    10.94     0.51 o
   1   9  27     1.35     1.15     0.62 <
   2   9  27     3.30     4.22     3.15 <
   3   9  27     4.05     4.94     1.77 <
   4   9  27     0.10    -0.43     2.85 <
  -3  10  27     2.06     2.17     1.77 <
  -2  10  27     0.22     1.01     1.11 <
  -1  10  27     2.47     3.16     1.02 o
   0  10  27     9.42     8.94     0.95 o
   1  10  27     8.57     9.27     0.77 o
   2  10  27     9.80     9.55     2.85 o
   3  10  27     2.08     2.03     1.33 <
  -2  11  27     1.93     3.17     2.41 <
  -1  11  27     4.76     4.83     1.66 <
   0  11  27     0.20    -0.06     1.25 <
   1  11  27     0.61     0.16     1.32 <
   2  11  27     3.92     3.67     1.25 <
  -1  12  27     0.00     0.66     1.87 <
   0  12  27     0.21     1.86     1.44 <
  -6   0  28     7.59     5.00     1.58 o
  -4   0  28     0.20     0.27     0.40 <
  -2   0  28    36.18    37.25     0.66 o
   0   0  28     0.04     0.04     0.33 <
   2   0  28   110.96   112.89     1.41 o
   4   0  28    23.31    24.74     0.64 o
   6   0  28     0.51     0.87     2.12 <
  -6   1  28     3.44     4.26     1.08 o
  -5   1  28     5.54     6.03     0.53 o
  -4   1  28     0.00     0.08     0.39 <
  -3   1  28     5.68     6.36     0.32 o
  -2   1  28     2.37     2.21     0.25 o
  -1   1  28    11.39    11.52     2.76 o
   0   1  28     0.03     0.33     0.30 <
   1   1  28    26.28    26.33     0.28 o
   2   1  28     1.64     1.21     0.23 o
   3   1  28    55.99    57.66     0.70 o
   4   1  28     4.11     4.07     0.46 o
   5   1  28     3.36     2.91     0.56 o
   6   1  28     0.36    -0.30     1.15 <
  -6   2  28     0.10     1.03     1.24 <
  -5   2  28     6.67     6.62     0.56 o
  -4   2  28     5.93     5.57     0.36 o
  -3   2  28     4.60     3.73     0.27 o
  -2   2  28     0.28     1.23     0.29 o
  -1   2  28     1.97     0.83     2.02 <
   0   2  28    61.13    61.68     0.59 o
   1   2  28     3.66     3.19     0.23 o
   2   2  28     8.93     8.43     0.21 o
   3   2  28     0.54     0.62     0.32 <
   4   2  28    16.74    17.17     0.43 o
   5   2  28     0.00    -0.89     0.51 <
   6   2  28     3.82     5.10     1.19 o
  -6   3  28     4.00     2.18     1.79 <
  -5   3  28     3.41     3.79     0.61 o
  -4   3  28     0.79     0.92     0.37 <
  -3   3  28    31.20    32.28     0.63 o
  -2   3  28     5.41     4.56     0.28 o
  -1   3  28     7.69     6.58     0.24 o
   0   3  28     0.27     0.77     0.23 o
   1   3  28    52.07    52.27     0.61 o
   2   3  28     0.95     1.04     0.20 o
   3   3  28     0.93     1.15     0.37 o
   4   3  28     5.09     5.44     0.47 o
   5   3  28     9.26     9.28     0.55 o
   6   3  28     0.49    -1.31     2.07 <
  -6   4  28     0.00    -0.61     2.56 <
  -5   4  28    26.61    26.28     0.75 o
  -4   4  28     3.31     2.76     0.44 o
  -3   4  28     0.29     0.88     0.33 <
  -2   4  28    10.43    10.86     0.32 o
  -1   4  28     1.59     1.01     0.28 o
   0   4  28    18.06    17.37     0.31 o
   1   4  28     0.02     0.40     0.20 <
   2   4  28    32.40    32.18     0.48 o
   3   4  28    22.05    22.22     0.49 o
   4   4  28     0.00     0.75     0.53 <
   5   4  28     0.09     0.05     0.79 <
  -5   5  28     0.63     1.70     1.24 <
  -4   5  28    49.08    48.80     0.80 o
  -3   5  28    27.83    29.59     0.57 o
  -2   5  28     0.00    -0.25     0.41 <
  -1   5  28     0.09    -0.69     0.37 <
   0   5  28     1.34     1.65     0.33 o
   1   5  28    15.27    14.84     0.33 o
   2   5  28    12.35    13.73     0.42 o
   3   5  28    10.24    11.03     0.58 o
   4   5  28     1.49     0.32     0.73 <
   5   5  28     0.19     0.67     0.97 <
  -5   6  28     2.07     1.36     1.14 <
  -4   6  28     0.01    -0.41     0.59 <
  -3   6  28    72.30    74.53     1.24 o
  -2   6  28    94.29    95.05     1.02 o
  -1   6  28     0.63     1.08     0.36 <
   0   6  28     1.66     1.82     0.43 o
   1   6  28     2.49     3.20     0.36 o
   2   6  28     2.45     2.85     0.54 o
   3   6  28     0.67     0.43     0.60 <
   4   6  28     6.61     6.83     0.91 o
   5   6  28     6.07     5.41     1.40 o
  -5   7  28     0.04    -0.44     1.64 <
  -4   7  28     2.54     1.12     1.10 <
  -3   7  28     4.96     5.57     0.54 o
  -2   7  28    76.83    80.42     1.20 o
  -1   7  28    91.58    95.13     1.16 o
   0   7  28     0.06     0.02     0.36 <
   1   7  28     0.02    -0.48  3014.48 <
   2   7  28     5.73     6.56     0.55 o
   3   7  28     5.80     5.85     0.65 o
   4   7  28     2.77     2.99     1.54 <
  -4   8  28     2.70     3.16     1.32 <
  -3   8  28     1.41     1.93     1.36 <
  -2   8  28     0.64     1.47     0.66 <
  -1   8  28    59.72    63.47     0.96 o
   0   8  28    50.35    51.21     0.79 o
   1   8  28    14.76    15.88     0.61 o
   2   8  28     6.80     7.71     0.67 o
   3   8  28     2.43     2.19     2.30 <
   4   8  28     2.03     1.29     1.63 <
  -4   9  28     0.00     0.02     1.68 <
  -3   9  28     0.07    -0.04     0.95 <
  -2   9  28     1.11     0.66     0.76 <
  -1   9  28     0.50     0.69     0.79 <
   0   9  28    65.94    69.41     0.90 o
   1   9  28    65.42    65.97     1.08 o
   2   9  28     0.65     0.42     1.11 <
   3   9  28     1.46     1.96     1.50 <
  -3  10  28     0.20    -0.45     2.43 <
  -2  10  28     0.22     0.84     1.30 <
  -1  10  28     2.31     1.73     0.85 <
   0  10  28     3.08     3.29     0.83 o
   1  10  28     3.25     3.41     0.97 o
   2  10  28     6.51     6.53     0.98 o
   3  10  28     0.21     0.57     1.91 <
  -2  11  28     0.57     1.21     1.46 <
  -1  11  28     3.27     2.88     1.20 <
   0  11  28     5.22     5.56     1.83 o
   1  11  28     2.20     2.11     2.36 <
   2  11  28     3.34     1.06     2.37 <
  -5   0  29     5.05     4.40     0.69 o
  -3   0  29    27.06    27.46     0.61 o
  -1   0  29    30.22    29.88     2.19 o
   1   0  29    73.19    74.53     0.89 o
   3   0  29     1.23     0.89     0.71 <
   5   0  29     0.78     1.04     2.34 <
  -6   1  29     0.03     0.51     1.44 <
  -5   1  29     4.54     3.67     0.60 o
  -4   1  29    10.62    10.71     0.43 o
  -3   1  29     5.28     5.58     0.29 o
  -2   1  29    18.25    18.36     0.34 o
  -1   1  29   122.20   125.56     1.58 o
   0   1  29     1.52     1.36     0.30 o
   1   1  29     1.14     1.67     0.17 o
   2   1  29    16.00    16.32     0.26 o
   3   1  29     0.31     0.51     0.38 <
   4   1  29     0.79     0.54     0.45 <
   5   1  29     2.72     2.57     0.63 o
   6   1  29     0.03     0.48     2.33 <
  -6   2  29     0.25     1.69     1.14 <
  -5   2  29     0.00    -0.55     0.65 <
  -4   2  29    23.60    24.01     0.54 o
  -3   2  29     2.14     1.71     0.26 o
  -2   2  29    28.98    30.22     0.43 o
  -1   2  29     4.58     5.15     0.28 o
   0   2  29    84.12    84.51     0.73 o
   1   2  29     7.28     8.15     0.24 o
   2   2  29     0.45     0.25     0.21 <
   3   2  29     7.65     7.63     0.40 o
   4   2  29     2.65     2.60     0.44 o
   5   2  29     0.60     1.37     0.78 <
  -6   3  29     0.40    -0.14     2.29 <
  -5   3  29     0.00    -0.51     0.58 <
  -4   3  29     3.55     4.09     0.49 o
  -3   3  29     0.28     0.05     0.41 <
  -2   3  29     8.53     9.10     0.29 o
  -1   3  29     5.03     4.56     0.26 o
   0   3  29     0.16     0.51     0.25 <
   1   3  29    55.98    54.67     0.60 o
   2   3  29     5.93     6.80     0.30 o
   3   3  29     0.00     0.57     0.33 <
   4   3  29     0.40     0.55     0.53 <
   5   3  29     0.50     1.13     0.94 <
  -6   4  29     8.18     7.81     3.71 <
  -5   4  29     0.01     0.07     0.67 <
  -4   4  29    18.18    16.23     0.59 o
  -3   4  29    14.81    15.64     0.39 o
  -2   4  29    11.24    11.40     0.33 o
  -1   4  29     1.70     1.42     0.24 o
   0   4  29     0.04     0.15     0.30 <
   1   4  29     0.01    -0.21     0.23 <
   2   4  29    32.02    32.25     0.48 o
   3   4  29    25.02    25.78     0.51 o
   4   4  29     3.80     4.16     0.76 o
   5   4  29     0.35     0.97     0.94 <
  -5   5  29     2.82     2.19     1.03 <
  -4   5  29     0.06     0.73     0.61 <
  -3   5  29    14.97    14.85     0.47 o
  -2   5  29     4.55     4.48     0.40 o
  -1   5  29    21.98    23.20     0.41 o
   0   5  29     1.63     2.76     0.51 o
   1   5  29     1.70     2.17     0.27 o
   2   5  29     9.16     8.80     0.42 o
   3   5  29     5.35     5.42     0.63 o
   4   5  29     7.25     8.53     0.73 o
   5   5  29     3.01     2.51     0.89 <
  -5   6  29     1.02     0.36     1.24 <
  -4   6  29     8.44     9.42     0.72 o
  -3   6  29     2.52     1.89     0.63 <
  -2   6  29    13.08    12.18     0.60 o
  -1   6  29     0.23    -0.06     0.44 <
   0   6  29    13.36    13.76     0.37 o
   1   6  29     3.69     4.13     0.34 o
   2   6  29     6.34     6.38     0.44 o
   3   6  29     0.41     0.46     0.64 <
   4   6  29     0.32     1.74     1.02 <
   5   6  29    11.52    13.20     1.98 o
  -5   7  29     1.18     1.68     1.88 <
  -4   7  29     0.38     0.00     1.27 <
  -3   7  29    15.94    15.46     0.63 o
  -2   7  29     9.47     9.01     0.58 o
  -1   7  29    20.96    20.47     0.57 o
   0   7  29     8.66     9.70     0.46 o
   1   7  29     7.52     7.53     0.35 o
   2   7  29     0.03     0.59     0.57 <
   3   7  29     9.95    10.36     0.79 o
   4   7  29    10.07     8.93     1.21 o
  -4   8  29     0.44     1.97     1.09 <
  -3   8  29     0.27    -0.01     1.15 <
  -2   8  29    10.69    10.87     0.70 o
  -1   8  29    21.46    23.60     0.61 o
   0   8  29    17.31    18.09     0.47 o
   1   8  29     2.44     2.00     0.65 o
   2   8  29     8.67     8.09     0.78 o
   3   8  29    14.41    15.28     1.12 o
   4   8  29     0.50    -0.16     1.90 <
  -4   9  29     0.72     0.33     1.81 <
  -3   9  29     1.23     1.45     1.08 <
  -2   9  29     1.87     1.49     1.20 <
  -1   9  29     9.81    10.74     0.67 o
   0   9  29     7.19     7.24     0.67 o
   1   9  29     2.82     1.99     1.97 <
   2   9  29    35.27    35.87     0.99 o
   3   9  29     0.01     0.23     1.54 <
  -3  10  29     1.14     0.54     1.19 <
  -2  10  29     0.29     0.34     1.55 <
  -1  10  29     0.17     1.02     0.78 <
   0  10  29    18.04    18.74     0.96 o
   1  10  29    35.31    35.58     1.34 o
   2  10  29     7.24     6.22     1.43 o
   3  10  29     6.52     4.30     2.56 <
  -2  11  29     0.28     1.24     2.31 <
  -1  11  29     1.41     1.66     1.62 <
   0  11  29    12.24    12.19     1.42 o
   1  11  29     3.02     2.91     1.21 <
  -6   0  30     0.17     2.20     1.92 <
  -4   0  30     0.29     0.40     0.60 <
  -2   0  30   168.94   171.59     2.44 o
   0   0  30     0.46     0.70     0.24 <
   2   0  30     1.15     1.50     0.33 o
   4   0  30     1.46     1.90     0.75 <
  -6   1  30     0.09     0.50     1.04 <
  -5   1  30     0.64     0.67     0.60 <
  -4   1  30     4.37     5.05     0.37 o
  -3   1  30    27.88    28.09     0.43 o
  -2   1  30     5.05     4.91     0.25 o
  -1   1  30    60.48    58.14     0.62 o
   0   1  30   176.03   183.81     1.45 o
   1   1  30     1.51     0.83     0.21 o
   2   1  30     4.88     4.91     0.23 o
   3   1  30     0.39     0.59     0.39 <
   4   1  30     3.60     4.40     0.52 o
   5   1  30     0.00     0.81     0.77 <
  -6   2  30     0.03     0.65     1.19 <
  -5   2  30     1.48     1.68     0.60 <
  -4   2  30     1.79     1.53     0.39 o
  -3   2  30     1.29     0.56     0.32 <
  -2   2  30     0.07    -0.02     0.23 <
  -1   2  30    46.83    49.46     0.56 o
   0   2  30    96.36    99.07     0.91 o
   1   2  30    82.94    81.55     0.77 o
   2   2  30    16.51    15.97     0.30 o
   3   2  30     6.84     7.63     0.43 o
   4   2  30     0.12     0.41     0.44 <
   5   2  30     0.49     0.90     0.88 <
  -6   3  30     0.35     1.82     1.96 <
  -5   3  30     1.73     1.07     0.54 <
  -4   3  30     0.01    -0.07     0.43 <
  -3   3  30    10.37    10.87     0.43 o
  -2   3  30    47.02    49.80     0.63 o
  -1   3  30     6.02     5.05     0.25 o
   0   3  30     3.62     3.63     0.28 o
   1   3  30   132.36   135.43     1.25 o
   2   3  30    47.95    48.37     0.57 o
   3   3  30     7.11     6.82     0.41 o
   4   3  30     0.88     0.59     0.57 <
   5   3  30     0.27     1.42     1.22 <
  -5   4  30     2.67     3.16     0.96 o
  -4   4  30     1.50     1.72     0.55 o
  -3   4  30     7.21     7.57     0.46 o
  -2   4  30     2.44     2.75     0.47 o
  -1   4  30     7.58     8.02     0.35 o
   0   4  30    13.93    13.98     0.39 o
   1   4  30     0.21    -0.24     0.26 <
   2   4  30    61.54    61.68     0.73 o
   3   4  30    28.78    29.97     0.61 o
   4   4  30     7.36     7.46     0.65 o
   5   4  30     0.77     1.69     1.15 <
  -5   5  30    36.58    35.70     1.32 o
  -4   5  30     0.36     0.89     0.47 <
  -3   5  30     0.21    -0.50     0.50 <
  -2   5  30     0.15    -0.05     0.41 <
  -1   5  30     0.21    -0.70     0.33 <
   0   5  30     2.28     2.95     0.31 o
   1   5  30     0.51     0.83     0.28 <
   2   5  30     0.35     0.34     0.37 <
   3   5  30    32.98    33.88     0.70 o
   4   5  30    10.73    10.86     0.66 o
   5   5  30     5.34     5.88     1.00 o
  -5   6  30     0.19    -0.26     1.58 <
  -4   6  30    35.59    36.52     0.88 o
  -3   6  30     1.20     0.50     0.52 <
  -2   6  30     2.09     2.55     0.58 o
  -1   6  30     0.04    -0.34     0.54 <
   0   6  30     4.42     4.40     0.40 o
   1   6  30     0.01    -0.39     0.33 <
   2   6  30     0.01     0.63     0.52 <
   3   6  30     0.84     0.23     0.94 <
   4   6  30    17.06    15.48     0.88 o
   5   6  30     0.01    -0.67     1.43 <
  -5   7  30     0.14     0.98     1.59 <
  -4   7  30     2.16     1.37     1.15 <
  -3   7  30    31.67    32.13     0.89 o
  -2   7  30     0.63     0.05     0.56 <
  -1   7  30     0.10     0.06     0.61 <
   0   7  30     0.01     0.19     1.29 <
   1   7  30     1.09     0.61     0.42 <
   2   7  30     0.00     0.26     0.52 <
   3   7  30     0.30     2.10     0.83 <
   4   7  30    14.01    13.24     1.21 o
  -4   8  30     1.11     2.64     1.57 <
  -3   8  30     4.53     4.94     1.10 o
  -2   8  30    33.13    33.56     0.98 o
  -1   8  30     0.36     1.31     0.54 <
   0   8  30     1.93     1.24     0.50 <
   1   8  30     0.37     0.41     0.74 <
   2   8  30     0.36     0.03     0.70 <
   3   8  30    13.68    12.68     1.21 o
   4   8  30     0.16    -0.04     3.34 <
  -4   9  30     4.59     2.66     3.08 <
  -3   9  30     0.87    -0.64     1.63 <
  -2   9  30     6.23     6.14     1.23 o
  -1   9  30    12.46    12.23     0.94 o
   0   9  30     0.04    -0.28     0.92 <
   1   9  30     5.54     4.82     0.82 o
   2   9  30     8.91     9.65     0.85 o
   3   9  30     0.01     0.63     1.16 <
  -3  10  30     4.58     3.69     2.33 <
  -2  10  30     3.00     2.33     1.39 <
  -1  10  30     8.50     7.44     0.96 o
   0  10  30     2.47     2.28     0.95 <
   1  10  30     9.56     9.37     1.52 o
   2  10  30     1.65     2.42     1.43 <
  -1  11  30     3.09     5.08     2.04 <
   0  11  30     0.08    -0.59     1.74 <
   1  11  30     1.53     2.81     2.20 <
  -5   0  31     0.92     0.38     0.82 <
  -3   0  31   190.86   192.52     2.47 o
  -1   0  31    12.79    12.96     0.46 o
   1   0  31    82.95    84.24     1.00 o
   3   0  31     0.86     1.12     0.65 <
   5   0  31    28.81    30.83     1.41 o
  -6   1  31     0.00    -0.09     1.39 <
  -5   1  31     4.92     5.56     0.42 o
  -4   1  31    28.75    29.03     0.51 o
  -3   1  31     1.01     0.77     0.31 <
  -2   1  31    47.30    46.96     0.60 o
  -1   1  31     1.53     1.67     0.34 o
   0   1  31     3.76     4.57     0.32 o
   1   1  31     1.52     1.24     0.16 o
   2   1  31     9.42    10.25     0.30 o
   3   1  31     5.69     6.18     0.35 o
   4   1  31     8.22     9.09     0.65 o
   5   1  31     1.17     0.83     1.01 <
  -6   2  31     4.15     0.31     2.48 <
  -5   2  31     9.31    10.21     0.51 o
  -4   2  31     0.71     1.39     0.39 o
  -3   2  31     1.20     1.83     0.36 o
  -2   2  31     0.01    -0.28     0.27 <
  -1   2  31   138.91   140.29     1.31 o
   0   2  31     2.61     2.93     0.30 o
   1   2  31    23.73    23.50     0.34 o
   2   2  31     0.17    -0.04     0.29 <
   3   2  31     6.54     7.43     0.40 o
   4   2  31     4.76     5.20     0.65 o
   5   2  31     0.09     0.69     0.96 <
  -5   3  31     0.36     0.08     0.61 <
  -4   3  31     0.21     0.86     0.41 <
  -3   3  31     0.65     0.66     0.42 <
  -2   3  31     2.80     2.94     0.37 o
  -1   3  31     0.00    -0.28     0.28 <
   0   3  31    27.98    29.04     0.45 o
   1   3  31     0.20    -0.03     0.29 <
   2   3  31    72.21    72.44     0.82 o
   3   3  31     0.85     1.29     0.52 <
   4   3  31     0.00    -1.20     0.72 <
   5   3  31     0.28     0.30     1.14 <
  -5   4  31     5.44     5.69     0.80 o
  -4   4  31     0.04    -0.61     0.56 <
  -3   4  31     5.44     5.84     0.45 o
  -2   4  31     0.19     0.85     0.38 <
  -1   4  31     4.96     5.04     0.34 o
   0   4  31     0.13    -0.01     0.35 <
   1   4  31     2.49     2.85     0.33 o
   2   4  31     6.10     5.42     0.33 o
   3   4  31    16.44    16.02     0.61 o
   4   4  31    14.06    13.38     0.73 o
   5   4  31     0.00     2.21     1.29 <
  -5   5  31    15.04    14.23     1.14 o
  -4   5  31    20.33    20.00     0.61 o
  -3   5  31     0.72     0.85     1.07 <
  -2   5  31     2.39     2.76     0.49 o
  -1   5  31     0.60     0.89     0.42 <
   0   5  31     9.69    10.07     0.35 o
   1   5  31     5.19     5.47     0.39 o
   2   5  31    14.03    14.48     0.50 o
   3   5  31    24.30    25.17     0.77 o
   4   5  31     6.10     5.28     0.63 o
   5   5  31     5.16     5.35     2.14 <
  -5   6  31     0.00     0.96     1.64 <
  -4   6  31    23.79    24.01     0.95 o
  -3   6  31    24.31    25.08     0.63 o
  -2   6  31     0.44     1.21     0.51 <
  -1   6  31     2.82     3.22     0.44 o
   0   6  31     3.18     3.26     0.41 o
   1   6  31     0.08    -0.06     0.37 <
   2   6  31    18.92    18.13     0.77 o
   3   6  31     9.14     9.27     0.84 o
   4   6  31     6.67     6.16     1.27 o
  -4   7  31     0.00     0.86     0.98 <
  -3   7  31    18.24    19.33     1.04 o
  -2   7  31    21.88    23.05     0.70 o
  -1   7  31     2.87     1.99     0.65 o
   0   7  31    14.79    14.71     0.49 o
   1   7  31    11.27    10.71     0.52 o
   2   7  31     0.67     1.36     0.61 <
   3   7  31     4.06     5.06     0.70 o
   4   7  31     0.29     2.20     1.29 <
  -4   8  31     1.58     1.12     1.65 <
  -3   8  31     0.87     2.14     1.09 <
  -2   8  31     3.05     2.95     0.97 o
  -1   8  31    29.51    30.29     0.87 o
   0   8  31     7.43     6.18     0.61 o
   1   8  31    10.31    10.67     0.70 o
   2   8  31     3.23     3.88     0.76 o
   3   8  31     4.63     4.03     1.44 <
   4   8  31     1.08     1.12     2.33 <
  -3   9  31     7.34     6.47     1.72 o
  -2   9  31     0.31     1.27     1.02 <
  -1   9  31     0.02    -0.20     0.84 <
   0   9  31    17.85    17.72     0.86 o
   1   9  31     4.48     5.64     0.89 o
   2   9  31     0.49     0.46     0.89 <
   3   9  31     1.90     1.42     1.82 <
  -2  10  31     8.90     6.61     2.40 <
  -1  10  31     0.43     0.90     1.08 <
   0  10  31     1.11     1.16     1.89 <
   1  10  31     0.19     0.39     1.35 <
   2  10  31     3.76     3.08     2.10 <
  -1  11  31    11.54    12.17     2.60 o
   0  11  31     5.84     3.44     1.64 <
  -6   0  32     0.06    -1.55     2.29 <
  -4   0  32    18.80    17.94     0.56 o
  -2   0  32   131.93   136.61     2.02 o
   0   0  32     0.06    -0.10     0.35 <
   2   0  32     2.01     3.22     0.37 o
   4   0  32     0.08     0.09     1.25 <
  -6   1  32     0.21    -1.06     2.11 <
  -5   1  32     3.16     1.73     0.51 o
  -4   1  32    43.60    43.24     0.59 o
  -3   1  32    35.38    35.82     0.51 o
  -2   1  32   124.18   128.51     1.30 o
  -1   1  32    36.09    35.34     0.43 o
   0   1  32     0.05     0.42     0.28 <
   1   1  32     0.55     0.64     0.20 o
   2   1  32     9.62     9.69     0.32 o
   3   1  32     0.30     0.60     0.50 <
   4   1  32    16.56    16.89     0.61 o
   5   1  32     6.04     5.51     1.05 o
  -6   2  32     0.49     0.10     2.06 <
  -5   2  32    17.64    17.06     0.62 o
  -4   2  32     3.76     3.17     0.33 o
  -3   2  32     0.00    -0.61     0.28 <
  -2   2  32     0.22    -0.29     0.40 <
  -1   2  32   115.35   118.99     1.20 o
   0   2  32    21.11    20.25     0.37 o
   1   2  32     7.95     7.62     0.24 o
   2   2  32     0.08     0.66     0.30 <
   3   2  32    32.80    33.79     0.69 o
   4   2  32     7.31     8.51     0.56 o
   5   2  32     2.30     2.85     0.96 <
  -5   3  32     0.04    -0.47     0.74 <
  -4   3  32     1.02     0.09     0.39 <
  -3   3  32     5.57     5.88     0.37 o
  -2   3  32     2.81     2.75     0.30 o
  -1   3  32     6.00     5.75     0.37 o
   0   3  32   129.06   131.21     1.20 o
   1   3  32    25.89    24.86     0.38 o
   2   3  32    22.78    23.90     0.42 o
   3   3  32     4.10     2.56     0.56 o
   4   3  32     2.04     2.71     0.76 o
   5   3  32     1.90     2.05     1.17 <
  -5   4  32     6.08     5.72     0.79 o
  -4   4  32     5.78     5.80     0.67 o
  -3   4  32     0.45     1.07     0.42 <
  -2   4  32     6.98     6.77     0.38 o
  -1   4  32     3.10     3.17     0.34 o
   0   4  32     2.01     2.72     0.34 o
   1   4  32   109.46   111.09     1.24 o
   2   4  32     4.31     4.71     0.31 o
   3   4  32     0.08     1.00     0.62 <
   4   4  32     5.40     6.13     0.74 o
   5   4  32     1.07     2.67     1.16 <
  -5   5  32     0.02     0.52     1.07 <
  -4   5  32     6.42     6.15     0.79 o
  -3   5  32     4.39     3.91     0.53 o
  -2   5  32     0.54    -0.47     0.51 <
  -1   5  32     0.22     0.92     0.47 <
   0   5  32     0.55     0.21     0.42 <
   1   5  32     7.04     6.23     0.40 o
   2   5  32    16.98    16.19     0.58 o
   3   5  32    28.63    29.47     0.78 o
   4   5  32     3.91     5.07     1.04 o
   5   5  32     1.29    -0.26     1.48 <
  -5   6  32     0.38    -0.62     1.50 <
  -4   6  32     1.03     0.15     1.03 <
  -3   6  32     4.67     5.19     0.77 o
  -2   6  32     0.03     0.16     0.61 <
  -1   6  32     5.39     6.70     0.58 o
   0   6  32     0.32     0.29     0.73 <
   1   6  32    11.59    10.83     0.43 o
   2   6  32     2.84     3.41     0.63 o
   3   6  32     0.25     1.26     0.83 <
   4   6  32     7.48     6.74     0.99 o
  -4   7  32     2.52     3.12     1.05 <
  -3   7  32     5.37     5.56     1.02 o
  -2   7  32    12.32    13.20     0.78 o
  -1   7  32     0.01    -0.14     0.54 <
   0   7  32     0.07     0.39     0.45 <
   1   7  32     8.35     8.33     0.55 o
   2   7  32    14.57    14.57     0.77 o
   3   7  32     0.20     0.33     0.74 <
   4   7  32     3.42     2.62     1.60 <
  -4   8  32     0.31     1.12     2.48 <
  -3   8  32     0.41     0.37     0.89 <
  -2   8  32     3.30     2.73     1.19 <
  -1   8  32     3.14     2.79     0.68 o
   0   8  32     4.43     4.60     0.89 o
   1   8  32     0.34     0.42     0.75 <
   2   8  32     3.22     3.55     1.16 o
   3   8  32     0.29     0.47     1.36 <
  -3   9  32     0.01    -1.40     1.46 <
  -2   9  32     2.69     3.04     1.17 <
  -1   9  32     4.98     4.35     0.74 o
   0   9  32     0.50     0.83     0.65 <
   1   9  32     2.91     3.83     0.87 o
   2   9  32     1.26     0.98     1.60 <
   3   9  32     1.74    -0.31     1.82 <
  -2  10  32     0.10     1.15     2.33 <
  -1  10  32     4.08     4.53     1.38 o
   0  10  32     3.60     2.67     1.68 <
   1  10  32     1.79     0.51     1.34 <
   2  10  32     2.22     3.33     1.53 <
  -5   0  33     0.05     0.75     0.63 <
  -3   0  33   175.88   181.66     2.38 o
  -1   0  33     7.81     8.28     0.36 o
   1   0  33     0.04    -0.28     0.27 <
   3   0  33     3.72     4.50     0.59 o
   5   0  33     2.82     4.16     1.57 <
  -5   1  33     1.38     2.02     0.62 o
  -4   1  33    19.15    17.49     0.50 o
  -3   1  33    23.90    23.88     0.42 o
  -2   1  33    77.03    78.46     0.94 o
  -1   1  33    72.33    77.39     0.76 o
   0   1  33     5.03     4.55     0.30 o
   1   1  33     8.55     8.27     0.27 o
   2   1  33     0.29     0.56     0.34 <
   3   1  33    23.24    23.98     0.63 o
   4   1  33     2.06     2.37     0.45 o
   5   1  33     6.82     5.96     1.13 o
  -5   2  33    12.29    10.42     0.62 o
  -4   2  33     1.77     1.67     0.44 o
  -3   2  33     0.30     0.98     0.37 <
  -2   2  33     0.02    -0.24     0.30 <
  -1   2  33    76.74    79.88     0.92 o
   0   2  33    89.03    92.51     0.87 o
   1   2  33     7.12     7.70     0.29 o
   2   2  33     9.63     9.16     0.37 o
   3   2  33     0.02     0.37     0.48 <
   4   2  33     0.03     0.91     0.66 <
   5   2  33     1.58     2.78     0.99 <
  -5   3  33     2.96     3.03     0.98 o
  -4   3  33     0.44     1.30     0.62 <
  -3   3  33     4.59     4.35     0.42 o
  -2   3  33     0.59     0.32     0.34 <
  -1   3  33     3.24     3.05     0.32 o
   0   3  33    77.88    81.00     0.82 o
   1   3  33     1.61     1.54     0.30 o
   2   3  33     9.63     8.82     0.33 o
   3   3  33     5.32     5.62     0.71 o
   4   3  33     0.28     0.68     0.73 <
   5   3  33     2.34     2.20     1.03 <
  -5   4  33     0.00    -0.42     1.02 <
  -4   4  33     0.18     0.25     0.69 <
  -3   4  33     2.27     2.44     0.61 o
  -2   4  33     0.15    -0.60     0.50 <
  -1   4  33     0.35    -0.27     0.36 <
   0   4  33    87.28    87.09     0.87 o
   1   4  33    46.00    44.38     0.70 o
   2   4  33    29.42    27.71     0.49 o
   3   4  33     1.23     1.24     0.57 <
   4   4  33     0.19     0.44     1.03 <
   5   4  33     0.80    -0.13     1.92 <
  -5   5  33     0.01     0.01     1.17 <
  -4   5  33     1.36     0.96     0.87 <
  -3   5  33     5.96     7.00     0.60 o
  -2   5  33    14.26    15.85     1.24 o
  -1   5  33    30.28    33.63   408.66 <
   0   5  33     0.37     0.52     0.43 <
   1   5  33    13.21    12.91     0.44 o
   2   5  33     6.01     6.08     0.59 o
   3   5  33     1.46     1.26     0.62 <
   4   5  33     3.52     3.34     1.01 o
  -4   6  33     0.72    -0.36     0.96 <
  -3   6  33    12.79    13.52     0.73 o
  -2   6  33    41.79    43.83     0.83 o
  -1   6  33     4.81     5.07     0.74 o
   0   6  33     0.26     0.47     0.41 <
   1   6  33     8.61     9.43     0.45 o
   2   6  33    27.17    26.29     0.68 o
   3   6  33     4.20     3.18     0.98 o
   4   6  33     0.46     0.80     1.09 <
  -4   7  33     2.18     1.84     1.28 <
  -3   7  33     7.63     7.37     0.72 o
  -2   7  33     5.11     5.18     0.82 o
  -1   7  33     4.31     3.46     0.75 o
   0   7  33     0.00    -1.07     0.57 <
   1   7  33     4.42     4.50     0.69 o
   2   7  33     2.14     2.67     0.76 o
   3   7  33    11.49    11.06     1.16 o
   4   7  33     0.17    -0.19     2.11 <
  -4   8  33     0.23    -1.08     1.78 <
  -3   8  33     0.26     0.28     1.50 <
  -2   8  33     0.16     1.27     1.28 <
  -1   8  33     0.98     1.42     0.82 <
   0   8  33     6.99     8.18     0.61 o
   1   8  33     0.24     0.23     0.87 <
   2   8  33     1.97     3.70     1.08 o
   3   8  33     4.69     4.20     1.46 <
  -3   9  33     1.74     1.36     2.29 <
  -2   9  33     0.01     0.51     0.96 <
  -1   9  33     0.09     0.22     1.18 <
   0   9  33     2.00     1.24     0.73 <
   1   9  33     4.59     4.66     0.70 o
   2   9  33     0.32     0.96     1.30 <
  -2  10  33     0.47     1.08     2.57 <
  -1  10  33     0.30    -0.27     1.38 <
   0  10  33     1.21     1.05     1.73 <
   1  10  33     0.48    -0.07     1.52 <
  -4   0  34    54.50    51.92     1.72 o
  -2   0  34    19.92    19.88     0.59 o
   0   0  34     0.22     0.95     0.48 <
   2   0  34     6.94     7.43     0.51 o
   4   0  34    67.87    71.77     1.54 o
  -5   1  34     2.77     2.76     0.87 o
  -4   1  34     0.00    -0.14     0.56 <
  -3   1  34     8.65     8.18     0.40 o
  -2   1  34     8.76     8.60     0.37 o
  -1   1  34    10.68    10.91     0.30 o
   0   1  34     0.78     1.12     0.35 o
   1   1  34     0.03     0.02     0.25 <
   2   1  34     0.06    -0.10     0.37 <
   3   1  34    24.65    25.77     0.61 o
   4   1  34    22.22    23.69     0.74 o
   5   1  34    11.58    12.96     1.18 o
  -5   2  34     4.95     5.85     0.89 o
  -4   2  34     6.71     6.80     0.60 o
  -3   2  34     2.94     2.80     0.41 o
  -2   2  34    18.60    19.13     0.39 o
  -1   2  34     3.17     3.28     0.40 o
   0   2  34    20.14    19.92     0.38 o
   1   2  34     0.36     0.23     0.34 <
   2   2  34   100.80   104.83     1.10 o
   3   2  34    25.41    25.77     0.62 o
   4   2  34     0.29     0.49     0.86 <
   5   2  34     1.67     1.36     1.32 <
  -5   3  34     0.11     0.41     0.97 <
  -4   3  34     9.47     9.74     0.55 o
  -3   3  34     7.26     7.25     0.42 o
  -2   3  34     0.11    -0.18     0.41 <
  -1   3  34     7.73     7.86     0.38 o
   0   3  34     0.57    -0.14     0.37 <
   1   3  34   206.65   212.03     1.89 o
   2   3  34    27.62    27.30     0.51 o
   3   3  34    14.22    16.11     0.60 o
   4   3  34     0.01     0.75     0.61 <
   5   3  34     0.31     0.61     1.73 <
  -5   4  34     1.10     1.68     0.99 <
  -4   4  34     1.14     0.09     0.70 <
  -3   4  34     3.97     3.73     0.61 o
  -2   4  34    17.37    17.99     0.52 o
  -1   4  34     1.10     0.85     0.41 <
   0   4  34    44.74    45.88     0.60 o
   1   4  34    14.55    14.36     0.42 o
   2   4  34    35.66    35.79     0.61 o
   3   4  34     1.43     0.98     0.72 <
   4   4  34     2.74     2.08     0.96 <
  -5   5  34     0.87    -0.38     1.61 <
  -4   5  34     0.46     1.32     0.80 <
  -3   5  34     0.70    -0.01     0.80 <
  -2   5  34     0.28     0.27     0.53 <
  -1   5  34   118.89   124.94     1.47 o
   0   5  34    13.36    13.23     0.44 o
   1   5  34     0.49     0.89     0.31 <
   2   5  34     5.22     5.30     0.61 o
   3   5  34     8.48     7.72     0.49 o
   4   5  34     1.07     1.05     1.04 <
  -4   6  34     0.21    -0.22     1.26 <
  -3   6  34     0.05    -0.39     1.14 <
  -2   6  34    13.83    13.48     0.72 o
  -1   6  34     0.46     0.30     0.64 <
   0   6  34     9.66    10.26     0.47 o
   1   6  34     5.71     5.51     0.46 o
   2   6  34     2.89     3.29     0.62 o
   3   6  34     1.07     2.05     0.94 <
   4   6  34     2.53     1.62     1.03 <
  -4   7  34     0.05     0.11     1.15 <
  -3   7  34     8.03     7.98     1.10 o
  -2   7  34     0.82     2.17     1.16 <
  -1   7  34     2.61     2.65     0.71 o
   0   7  34    14.07    16.15     0.78 o
   1   7  34     2.13     1.41     0.63 <
   2   7  34     1.04     1.26     0.69 <
   3   7  34     1.36     0.45     1.30 <
  -3   8  34     2.14     0.95     1.59 <
  -2   8  34     0.23    -0.89     1.45 <
  -1   8  34    19.58    19.18     0.87 o
   0   8  34     1.70     0.54     0.96 <
   1   8  34     3.47     3.91     0.90 o
   2   8  34     1.73     3.13     1.04 o
   3   8  34     0.00     0.46     1.55 <
  -3   9  34     0.03     0.63     1.79 <
  -2   9  34    13.16    11.13     1.45 o
  -1   9  34     0.00     0.57     1.09 <
   0   9  34     9.41     9.00     1.31 o
   1   9  34     0.06    -0.48     1.46 <
   2   9  34     0.22     1.02     1.22 <
  -1  10  34     6.94     9.32     1.95 o
   0  10  34     1.54     2.31     1.56 <
   1  10  34     2.94     3.26     1.38 <
  -5   0  35     0.65     1.36     1.13 <
  -3   0  35    44.84    45.65     0.86 o
  -1   0  35    60.51    61.93     0.89 o
   1   0  35     4.65     4.12     0.46 o
   3   0  35    16.13    16.23     0.70 o
   5   0  35    35.20    36.95     1.80 o
  -5   1  35    21.65    18.75     0.97 o
  -4   1  35     7.02     7.27     0.71 o
  -3   1  35    13.15    12.98     0.47 o
  -2   1  35    38.76    41.01     0.56 o
  -1   1  35     0.88     0.57     0.27 <
   0   1  35     6.51     6.51     0.31 o
   1   1  35     0.00     0.14     0.28 <
   2   1  35     2.10     1.76     0.30 o
   3   1  35    34.00    35.12     0.75 o
   4   1  35     7.31     8.33     0.69 o
   5   1  35     0.12     1.24     1.36 <
  -5   2  35     0.79     1.06     1.03 <
  -4   2  35     9.30     9.29     0.57 o
  -3   2  35     0.39     0.40     0.35 <
  -2   2  35    23.29    24.46     0.49 o
  -1   2  35     0.79     0.70   118.60 <
   0   2  35     0.00    -0.19     0.33 <
   1   2  35    29.45    29.19     0.45 o
   2   2  35    38.59    38.67     0.55 o
   3   2  35    35.76    35.24     0.82 o
   4   2  35    12.81    12.91     0.83 o
   5   2  35     0.14    -0.83     2.29 <
  -5   3  35     0.05    -0.29     0.87 <
  -4   3  35     0.94     0.59     0.61 <
  -3   3  35     7.05     7.06     0.53 o
  -2   3  35    12.86    12.39     0.61 o
  -1   3  35     9.60    10.19     0.45 o
   0   3  35    12.64    12.10     0.35 o
   1   3  35    33.07    35.71     0.51 o
   2   3  35    13.70    14.33     0.44 o
   3   3  35     6.18     5.42     0.62 o
   4   3  35     0.69     1.77     0.95 <
  -5   4  35     0.39     0.49     1.33 <
  -4   4  35     2.33     1.45     0.56 <
  -3   4  35     9.69    10.19     0.53 o
  -2   4  35    20.46    20.92     0.60 o
  -1   4  35     0.69     0.73     0.45 <
   0   4  35    54.52    57.01     0.76 o
   1   4  35    19.89    20.28     0.46 o
   2   4  35     0.77     0.77     0.63 <
   3   4  35     1.84     2.49     0.70 o
   4   4  35     0.28     0.46     1.33 <
  -4   5  35     2.78     2.76     0.80 o
  -3   5  35     0.06     1.00     0.79 <
  -2   5  35     0.15    -0.14     0.53 <
  -1   5  35     0.05    -1.23     0.70 <
   0   5  35    41.12    41.77     0.64 o
   1   5  35     2.58     2.49     0.40 o
   2   5  35     1.91     1.35     0.70 <
   3   5  35     2.89     4.61     0.72 o
   4   5  35     1.74     2.17     1.26 <
  -4   6  35     0.01    -0.51     1.11 <
  -3   6  35     0.00    -0.16     0.96 <
  -2   6  35    10.25    11.09     0.89 o
  -1   6  35    14.80    15.34     0.71 o
   0   6  35    14.47    14.31     0.53 o
   1   6  35     0.18    -0.51     0.67 <
   2   6  35     0.57     0.02     0.85 <
   3   6  35     0.78     0.80     0.93 <
   4   6  35     0.59     0.01     1.84 <
  -4   7  35     0.20     1.64     1.75 <
  -3   7  35     2.39     1.73     1.03 <
  -2   7  35     7.18     9.43     1.28 o
  -1   7  35     0.07     0.48     0.67 <
   0   7  35     0.44    -0.38     0.52 <
   1   7  35    13.61    15.38     0.72 o
   2   7  35     0.89     1.18     0.82 <
   3   7  35     0.05    -0.71     1.28 <
  -3   8  35     1.57     1.33     1.64 <
  -2   8  35     0.65    -0.19     1.36 <
  -1   8  35     0.13     0.33     0.98 <
   0   8  35     0.82    -0.30     0.93 <
   1   8  35     0.21     0.56     0.95 <
   2   8  35     1.54     1.17     1.40 <
   3   8  35     8.32     6.50     2.84 <
  -2   9  35     0.06    -0.91     1.62 <
  -1   9  35     0.76     1.42     1.44 <
   0   9  35     2.64     2.24     1.18 <
   1   9  35     0.04    -1.73     1.16 <
   2   9  35     5.67     5.85     1.47 o
  -1  10  35     1.05     1.54     5.75 <
   0  10  35     0.09     2.42     3.00 <
  -4   0  36    16.87    15.58     0.87 o
  -2   0  36     0.35     1.31     0.46 <
   0   0  36    11.76    11.71     0.49 o
   2   0  36    10.55    11.25     0.56 o
   4   0  36     2.52     3.74     0.91 o
  -5   1  36     0.74     0.30     0.98 <
  -4   1  36     7.28     6.76     0.61 o
  -3   1  36     3.77     3.65     0.45 o
  -2   1  36     0.44     0.32     0.41 <
  -1   1  36     6.88     6.13     0.35 o
   0   1  36    55.11    55.70     0.60 o
   1   1  36     7.93     8.09     0.35 o
   2   1  36    43.70    43.60     0.58 o
   3   1  36     4.34     4.26     0.64 o
   4   1  36    14.17    13.64     0.76 o
  -5   2  36     0.97     1.30     1.26 <
  -4   2  36     2.53     1.34     0.67 <
  -3   2  36     5.24     5.53     0.47 o
  -2   2  36     0.20     0.12     0.31 <
  -1   2  36    33.80    35.04     0.51 o
   0   2  36     4.09     3.54     0.42 o
   1   2  36     3.04     2.31     0.41 o
   2   2  36     1.50     0.87     0.33 <
   3   2  36     0.06    -0.37     0.69 <
   4   2  36     1.87     1.17     0.99 <
  -5   3  36     0.50     0.92     1.08 <
  -4   3  36     0.03     0.05     0.48 <
  -3   3  36    15.89    15.87     0.60 o
  -2   3  36     0.42    -0.02     0.42 <
  -1   3  36     0.23     0.89     0.42 <
   0   3  36    19.25    19.36     0.41 o
   1   3  36     1.26     0.85     0.41 <
   2   3  36    17.37    17.15     0.43 o
   3   3  36     0.25     0.05     0.62 <
   4   3  36     0.89     1.59     1.17 <
  -5   4  36     0.03    -0.66     2.04 <
  -4   4  36     0.02     0.24     0.70 <
  -3   4  36     1.84     2.94     0.51 o
  -2   4  36     4.93     5.21     0.56 o
  -1   4  36    71.62    75.74     1.00 o
   0   4  36     0.23     0.48     0.43 <
   1   4  36     2.58     0.71     0.46 <
   2   4  36     0.89     0.48     0.73 <
   3   4  36     1.07     0.79     0.84 <
   4   4  36     0.01     0.23     1.21 <
  -4   5  36     0.04    -0.18     1.11 <
  -3   5  36     5.52     5.18     0.98 o
  -2   5  36    32.77    35.02     0.80 o
  -1   5  36     3.72     2.89     0.74 o
   0   5  36     5.45     4.14     0.59 o
   1   5  36     0.06     0.61     0.42 <
   2   5  36     0.68     1.10     0.64 <
   3   5  36     1.05     0.78     0.89 <
   4   5  36     0.02    -2.48     1.17 <
  -4   6  36     7.26     8.93     2.01 o
  -3   6  36    22.54    23.36     0.99 o
  -2   6  36     4.59     4.71     0.91 o
  -1   6  36     0.49     0.67     0.65 <
   0   6  36     4.80     5.65     0.58 o
   1   6  36    10.11    10.08     0.60 o
   2   6  36     1.42     0.48     0.72 <
   3   6  36     0.13    -0.68     1.17 <
  -3   7  36     5.60     5.34     1.99 <
  -2   7  36     1.10     2.31     1.04 <
  -1   7  36     0.61     0.44     0.68 <
   0   7  36     1.21     0.88     0.70 <
   1   7  36     7.17     7.29     0.64 o
   2   7  36     2.00     2.57     1.27 <
   3   7  36     1.82     0.47     1.23 <
  -3   8  36     0.11    -0.70     2.32 <
  -2   8  36     1.41     1.60     1.30 <
  -1   8  36     0.95     1.58     1.19 <
   0   8  36     0.71     0.86     0.99 <
   1   8  36     0.01     0.09     1.18 <
   2   8  36     5.19     4.77     1.17 o
  -2   9  36     0.04    -0.20     1.45 <
  -1   9  36     0.01    -1.28     1.35 <
   0   9  36     0.07     0.17     1.57 <
   1   9  36     2.00     1.13     1.11 <
  -5   0  37     0.19    -0.95     1.24 <
  -3   0  37     5.40     4.91     0.79 o
  -1   0  37    16.10    18.05     0.59 o
   1   0  37    81.58    80.43     1.22 o
   3   0  37    14.49    14.11     0.88 o
  -5   1  37     0.11     0.07     0.89 <
  -4   1  37     0.82     0.30     0.55 <
  -3   1  37     3.90     3.56     0.59 o
  -2   1  37     9.58    10.04     0.49 o
  -1   1  37     1.25     0.55     0.39 <
   0   1  37     5.04     4.12     0.33 o
   1   1  37     2.08     1.96     0.41 o
   2   1  37     0.17     0.37     0.40 <
   3   1  37    24.28    23.99     0.59 o
   4   1  37     1.09     0.84     1.22 <
  -5   2  37     4.89     4.89     1.00 o
  -4   2  37     1.53     2.35     0.70 o
  -3   2  37     2.82     3.21     0.55 o
  -2   2  37     2.20     2.45     0.52 o
  -1   2  37     3.74     4.24     0.43 o
   0   2  37     0.80     0.67     0.29 <
   1   2  37    50.25    53.68     0.69 o
   2   2  37    20.04    20.62     0.51 o
   3   2  37     4.54     2.45     0.92 <
   4   2  37    14.30    13.69     1.19 o
  -5   3  37     2.50     2.37     1.83 <
  -4   3  37     8.88     8.84     0.71 o
  -3   3  37     0.35     0.14     0.50 <
  -2   3  37     2.27     3.25     0.40 o
  -1   3  37     0.41     0.24     0.53 <
   0   3  37    61.06    63.29     0.75 o
   1   3  37    51.23    54.23     0.69 o
   2   3  37     6.89     8.82     0.64 o
   3   3  37     9.75    10.50     0.70 o
   4   3  37     3.21     2.86     1.03 <
  -4   4  37     2.27     1.93     0.85 <
  -3   4  37     1.58     2.39     0.82 <
  -2   4  37     1.02     1.34     0.61 <
  -1   4  37    55.12    59.14     0.80 o
   0   4  37    29.28    31.10     0.64 o
   1   4  37     7.08     7.21     0.38 o
   2   4  37    24.96    26.29     0.75 o
   3   4  37     0.46    -0.17     0.90 <
   4   4  37     0.00     1.08     1.25 <
  -4   5  37     0.41     0.51     1.13 <
  -3   5  37     0.08     0.33     0.82 <
  -2   5  37    66.88    72.00     1.10 o
  -1   5  37    31.02    33.47     0.69 o
   0   5  37     5.05     4.78     0.63 o
   1   5  37    10.81    11.04     0.61 o
   2   5  37     0.13    -0.96     0.82 <
   3   5  37     0.82     1.06     1.47 <
   4   5  37     0.19     1.68     1.75 <
  -4   6  37     0.28     0.61     1.70 <
  -3   6  37    33.18    32.52     1.12 o
  -2   6  37     6.16     6.54     1.03 o
  -1   6  37    11.84    13.46     0.70 o
   0   6  37     8.77     8.60     0.54 o
   1   6  37     0.07     0.32     0.53 <
   2   6  37     0.07     0.15     0.99 <
   3   6  37     0.58     0.98     0.85 <
  -3   7  37     0.40     1.74     1.25 <
  -2   7  37     6.62     6.34     1.02 o
  -1   7  37     0.08    -0.55     0.91 <
   0   7  37     0.71     1.41     0.81 <
   1   7  37     0.03     0.89     0.83 <
   2   7  37     1.20     2.02     1.08 <
   3   7  37     2.77     2.12     1.36 <
  -2   8  37     1.58     2.63     1.95 <
  -1   8  37     0.84     0.51     1.42 <
   0   8  37     1.68     1.73     0.95 <
   1   8  37     0.10     0.29     1.31 <
   2   8  37     3.96     3.73     1.16 o
  -1   9  37     3.66     3.52     1.63 <
   0   9  37     1.82     3.41     1.48 <
   1   9  37     2.12     1.45     1.66 <
  -4   0  38     0.07     0.35     1.00 <
  -2   0  38    17.20    16.53     0.56 o
   0   0  38     5.79     6.48     0.92 o
   2   0  38    25.34    25.55     0.63 o
   4   0  38     6.77     7.10     1.91 o
  -5   1  38     0.10    -0.80     1.49 <
  -4   1  38     0.29     1.53     0.70 <
  -3   1  38     1.24     1.31     0.59 <
  -2   1  38     0.46    -0.10     0.41 <
  -1   1  38     0.75     1.29     0.45 <
   0   1  38    15.50    16.40     0.43 o
   1   1  38     2.06     2.96     0.43 o
   2   1  38    20.81    22.85     0.55 o
   3   1  38     0.00     0.49     0.80 <
   4   1  38     0.20     0.58     1.26 <
  -5   2  38     2.48     1.44     1.79 <
  -4   2  38     0.01     0.66     0.75 <
  -3   2  38     0.00    -0.45     0.51 <
  -2   2  38     6.28     6.19     0.53 o
  -1   2  38    11.41    11.26     0.62 o
   0   2  38    15.83    15.61     0.44 o
   1   2  38     4.04     4.33     0.51 o
   2   2  38    15.79    16.01     0.69 o
   3   2  38     8.68     8.37     0.70 o
   4   2  38     0.17    -0.75     1.01 <
  -4   3  38     0.72     0.17     0.98 <
  -3   3  38     5.38     6.26     0.82 o
  -2   3  38    11.58    12.84     0.65 o
  -1   3  38     0.01     0.51     0.40 <
   0   3  38     3.45     3.03     0.53 o
   1   3  38     5.37     5.50     0.47 o
   2   3  38     0.23     0.19     0.79 <
   3   3  38     9.66    10.06     0.70 o
   4   3  38     2.81     3.69     1.21 o
  -4   4  38     3.15     2.52     0.98 <
  -3   4  38     9.78    10.57     0.60 o
  -2   4  38     0.04    -0.38     0.66 <
  -1   4  38     1.18     1.08     0.52 <
   0   4  38    27.20    27.47     0.57 o
   1   4  38     0.61     0.42     0.50 <
   2   4  38     2.93     3.12     0.63 o
   3   4  38     0.01    -0.81     1.02 <
   4   4  38     1.58     1.29     1.08 <
  -4   5  38     3.31     4.15     1.26 o
  -3   5  38     0.02     1.30     0.95 <
  -2   5  38     0.06     0.09     1.10 <
  -1   5  38    11.43    12.95     0.79 o
   0   5  38     2.03     2.54     0.66 o
   1   5  38    11.65    12.70     0.53 o
   2   5  38     2.63     2.78     0.72 o
   3   5  38     5.69     5.66     1.57 o
  -3   6  38     0.07     0.83     1.37 <
  -2   6  38     8.03     8.82     1.04 o
  -1   6  38     3.89     3.09     0.84 o
   0   6  38     2.56     4.32     0.60 o
   1   6  38     3.61     3.84     0.65 o
   2   6  38     1.27     2.09     1.16 <
   3   6  38     3.03     3.42     1.07 o
  -3   7  38     3.08     3.15     2.44 <
  -2   7  38     6.21     7.73     1.54 o
  -1   7  38     2.57     2.95     1.00 <
   0   7  38     6.03     6.97     0.99 o
   1   7  38     2.53     1.60     1.14 <
   2   7  38     1.09     1.36     1.61 <
  -2   8  38     1.02     2.24     1.56 <
  -1   8  38    10.53    11.74     1.33 o
   0   8  38     0.08    -0.31     1.30 <
   1   8  38     0.94     1.35     1.15 <
   2   8  38    12.31    11.43     1.79 o
   0   9  38     2.20     1.33     1.57 <
  -3   0  39     8.14     8.94     0.98 o
  -1   0  39    25.60    26.42     0.77 o
   1   0  39     0.51     0.44     0.52 <
   3   0  39     0.84     0.53     1.17 <
  -4   1  39     3.43     3.53     1.00 o
  -3   1  39     1.40     1.92     0.61 o
  -2   1  39    21.12    22.78     0.52 o
  -1   1  39    22.24    22.00     0.48 o
   0   1  39     8.14     8.30     0.50 o
   1   1  39    15.91    15.69     0.41 o
   2   1  39     0.76     0.18     0.67 <
   3   1  39     3.10     2.61     0.70 o
   4   1  39     0.46     1.44     1.12 <
  -4   2  39     0.30    -0.39     0.96 <
  -3   2  39    15.03    15.26     0.75 o
  -2   2  39     5.72     5.70     0.65 o
  -1   2  39    11.55    13.61     1.24 o
   0   2  39     0.32    -0.08     0.47 <
   1   2  39     6.71     6.78     0.43 o
   2   2  39     1.30     1.18     0.80 <
   3   2  39     1.89     3.23     0.90 o
   4   2  39     2.90     2.86     1.07 <
  -4   3  39     7.95     7.52     1.04 o
  -3   3  39     7.51     7.74     0.61 o
  -2   3  39     7.90     8.28     0.71 o
  -1   3  39     8.31     8.78     0.47 o
   0   3  39    12.29    12.66     0.62 o
   1   3  39     0.95     1.15     0.48 <
   2   3  39     0.51     0.01     0.82 <
   3   3  39     0.07    -0.73     0.96 <
   4   3  39     0.04    -0.97     1.64 <
  -4   4  39     4.46     3.88     1.15 o
  -3   4  39     2.86     2.42     0.76 o
  -2   4  39     1.70     2.38     0.95 <
  -1   4  39     5.11     5.18     0.64 o
   0   4  39     1.12     1.75     0.51 o
   1   4  39     0.18    -0.60     0.65 <
   2   4  39     0.73     0.65     0.82 <
   3   4  39     0.23     1.30     1.34 <
  -4   5  39     0.76     0.94     1.17 <
  -3   5  39     2.04     1.11     0.82 <
  -2   5  39     0.86     0.72     0.94 <
  -1   5  39     0.29     0.01     0.83 <
   0   5  39     0.44    -0.25     0.45 <
   1   5  39     0.01    -0.56     0.60 <
   2   5  39     3.43     3.99     1.06 o
   3   5  39     5.50     6.98     1.57 o
  -3   6  39     0.36     0.73     1.80 <
  -2   6  39     0.07     0.24     1.15 <
  -1   6  39     0.59     1.30     0.96 <
   0   6  39     2.52     2.11     0.76 <
   1   6  39     0.40     1.04     0.78 <
   2   6  39     5.07     6.13     1.12 o
   3   6  39     0.03     0.88     1.09 <
  -3   7  39     0.47     0.33     2.29 <
  -2   7  39     0.13    -0.15     1.85 <
  -1   7  39     0.50     1.44     0.97 <
   0   7  39     0.61     0.93     0.93 <
   1   7  39     0.24     0.52     0.94 <
   2   7  39     0.34     0.77     1.85 <
  -2   8  39     2.91     1.36     3.04 <
  -1   8  39     3.54     4.47     1.77 <
   0   8  39     0.66     0.01     1.43 <
   1   8  39     0.20     0.51     1.25 <
  -4   0  40     0.37    -0.42     1.42 <
  -2   0  40     0.08    -0.80     0.77 <
   0   0  40    91.72    95.20     1.62 o
   2   0  40     8.50     9.42     0.76 o
   4   0  40     4.81     5.11     1.22 o
  -4   1  40     0.18     0.36     0.92 <
  -3   1  40     0.01     0.20     0.69 <
  -2   1  40     0.00    -0.18     0.64 <
  -1   1  40    26.81    27.97     1.12 o
   0   1  40     0.03     0.58     0.69 <
   1   1  40    32.91    35.18     0.65 o
   2   1  40     0.15     0.00     0.69 <
   3   1  40     5.69     6.39     1.05 o
   4   1  40     3.96     3.68     0.98 o
  -4   2  40     0.57     0.14     0.83 <
  -3   2  40     0.33    -0.32     0.78 <
  -2   2  40    17.80    18.40     0.58 o
  -1   2  40     0.03     0.17     0.54 <
   0   2  40     4.09     4.48     0.59 o
   1   2  40     0.62     1.00     0.93 <
   2   2  40    20.32    21.31     0.74 o
   3   2  40     9.72     9.92     1.10 o
   4   2  40     1.19     0.25     1.30 <
  -4   3  40     0.02     0.03     0.98 <
  -3   3  40     4.12     5.31     0.71 o
  -2   3  40     0.20     0.00     0.78 <
  -1   3  40     0.80     1.33     0.61 <
   0   3  40     3.89     5.00     0.55 o
   1   3  40     4.63     5.51     0.57 o
   2   3  40    16.64    18.74     0.96 o
   3   3  40     8.90     7.46     1.07 o
  -4   4  40     1.44     2.27     1.28 <
  -3   4  40     0.02     0.30     0.80 <
  -2   4  40     1.75     1.87     0.89 <
  -1   4  40     2.23     1.74     0.78 <
   0   4  40     0.76     0.70     0.51 <
   1   4  40    26.41    28.39     0.70 o
   2   4  40     6.21     7.14     1.08 o
   3   4  40     0.02    -0.05     1.26 <
  -3   5  40     1.89     1.42     1.22 <
  -2   5  40     4.34     4.26     0.88 o
  -1   5  40     1.15     0.92     0.80 <
   0   5  40    13.01    13.28     0.73 o
   1   5  40     2.93     3.01     0.77 o
   2   5  40     0.01     0.10     1.08 <
   3   5  40     0.65     1.82     1.43 <
  -3   6  40     3.96     3.68     1.44 <
  -2   6  40     0.67     0.65     0.88 <
  -1   6  40    10.27    11.02     0.89 o
   0   6  40     0.69     0.68     1.08 <
   1   6  40     2.17     3.21     0.89 o
   2   6  40     0.03     0.98     1.22 <
  -2   7  40     5.35     6.63     1.93 o
  -1   7  40     1.69     1.30     1.54 <
   0   7  40     0.94     0.54     1.02 <
   1   7  40     0.18     0.63     1.36 <
   2   7  40     0.85     0.77     1.41 <
  -1   8  40     0.29     1.12     1.51 <
   0   8  40     0.00     0.14     1.79 <
  -3   0  41     2.96     5.49     1.31 o
  -1   0  41     2.84     2.16     0.89 <
   1   0  41     0.74     1.52     0.79 <
   3   0  41     5.42     5.31     1.55 o
  -4   1  41     1.82     1.10     1.14 <
  -3   1  41     0.23     0.13     0.61 <
  -2   1  41     4.20     4.18     0.60 o
  -1   1  41     6.82     7.81     0.64 o
   0   1  41     0.09    -0.19     0.98 <
   1   1  41     1.84     1.59     0.51 o
   2   1  41     3.00     2.26     1.02 <
   3   1  41     0.92     1.52     1.17 <
  -4   2  41     0.05     0.35     1.00 <
  -3   2  41     2.97     1.90     0.76 <
  -2   2  41     7.71     8.60     0.80 o
  -1   2  41     0.90     1.31     0.76 <
   0   2  41     0.47     0.75     0.42 <
   1   2  41     0.39     0.08     0.56 <
   2   2  41     0.03     0.90     0.67 <
   3   2  41     0.39    -0.46     1.18 <
  -4   3  41     0.33    -0.24     1.43 <
  -3   3  41     1.66     2.15     0.76 <
  -2   3  41     0.19     0.74     0.65 <
  -1   3  41     1.18     1.51     0.67 <
   0   3  41     0.27     0.43     0.61 <
   1   3  41     1.11     1.02     0.61 <
   2   3  41     3.18     3.33     0.78 o
   3   3  41     0.52     0.94     1.08 <
  -3   4  41     0.52     1.20     0.88 <
  -2   4  41     0.08    -0.18     0.73 <
  -1   4  41     0.06    -0.14     0.89 <
   0   4  41     2.57     1.71     0.66 <
   1   4  41     7.42     8.79     0.85 o
   2   4  41     0.09    -0.68     1.57 <
   3   4  41     7.79     7.94     1.24 o
  -3   5  41     0.67     0.09     1.30 <
  -2   5  41     0.33     0.41     0.74 <
  -1   5  41     0.00    -0.33     0.72 <
   0   5  41     3.29     4.01     0.80 o
   1   5  41     2.76     2.76     0.89 o
   2   5  41     7.65     9.67     0.96 o
  -2   6  41     0.07     0.45     1.52 <
  -1   6  41     0.20     1.08     1.31 <
   0   6  41     0.29     0.78     1.30 <
   1   6  41    12.40    14.17     1.11 o
   2   6  41     1.38     2.21     1.53 <
  -2   7  41     0.64     2.10     2.49 <
  -1   7  41     0.71    -0.22     1.65 <
   0   7  41    13.89    13.57     1.53 o
   1   7  41     0.11    -0.36     1.37 <
  -4   0  42     5.37     5.60     1.80 o
  -2   0  42     4.79     6.00     1.34 o
   0   0  42     1.96     2.05     0.72 <
   2   0  42     0.36     0.88     1.06 <
  -4   1  42     0.49    -0.24     1.03 <
  -3   1  42     5.38     6.50     0.91 o
  -2   1  42     0.25     0.37     0.72 <
  -1   1  42     0.56     0.49     0.64 <
   0   1  42     0.19    -0.01     0.62 <
   1   1  42     0.12     1.58     1.42 <
   2   1  42     0.80     0.74     0.70 <
   3   1  42     1.94     2.38     1.26 <
  -4   2  42     0.64     1.48     1.33 <
  -3   2  42     2.06     2.33     0.87 <
  -2   2  42     1.76     2.06     0.70 <
  -1   2  42     2.10     3.04     0.55 o
   0   2  42     2.63     2.99     0.51 o
   1   2  42     2.73     2.57     0.64 o
   2   2  42     6.42     7.62     0.88 o
   3   2  42     0.00     0.80     0.90 <
  -3   3  42     0.01     0.92     0.88 <
  -2   3  42     1.46     2.85     0.77 o
  -1   3  42     2.65     2.85     0.67 o
   0   3  42     7.93     9.29     0.72 o
   1   3  42     1.14     1.42     0.89 <
   2   3  42     0.15     1.77     1.55 <
   3   3  42     1.27     0.41     1.46 <
  -3   4  42     1.86     1.36     1.51 <
  -2   4  42     0.26     0.74     0.96 <
  -1   4  42     0.50     0.44     0.73 <
   0   4  42     1.33     1.75     1.03 <
   1   4  42     1.62     1.46     0.98 <
   2   4  42     0.06    -0.44     1.02 <
   3   4  42    12.78    12.59     2.35 o
  -3   5  42     0.17     0.06     1.84 <
  -2   5  42     1.11     2.29     1.46 <
  -1   5  42     9.32    10.84     0.89 o
   0   5  42     5.28     5.47     0.88 o
   1   5  42     0.48    -0.26     0.96 <
   2   5  42    22.90    23.10     1.44 o
  -2   6  42     3.65     3.39     1.34 <
  -1   6  42     4.37     5.32     1.15 o
   0   6  42     7.88     8.06     1.19 o
   1   6  42     2.37     3.13     1.45 <
  -1   7  42     1.98     0.77     1.37 <
   0   7  42     2.17     1.74     1.79 <
  -3   0  43    11.26    10.71     1.13 o
  -1   0  43     8.63    10.86     1.44 o
   1   0  43     3.17     4.70     1.44 o
   3   0  43     2.23     3.65     1.81 <
  -3   1  43     0.03     0.14     0.71 <
  -2   1  43    15.11    17.41     0.71 o
  -1   1  43     0.73     0.34     0.99 <
   0   1  43     7.83     8.72     0.85 o
   1   1  43     5.37     5.85     0.91 o
   2   1  43     1.64     2.46     1.13 <
   3   1  43     0.35     0.74     1.26 <
  -3   2  43     1.73     1.68     0.90 <
  -2   2  43     0.05     0.96     0.78 <
  -1   2  43    20.79    23.31     0.77 o
   0   2  43     1.05     0.98     0.79 <
   1   2  43     5.80     7.42     0.79 o
   2   2  43     0.38     0.43     1.18 <
   3   2  43     0.09     0.98     1.34 <
  -3   3  43     0.17     0.23     1.17 <
  -2   3  43     1.61     1.25     0.86 <
  -1   3  43     4.03     4.05     0.95 o
   0   3  43    17.14    20.44     0.82 o
   1   3  43     0.93     0.87     1.04 <
   2   3  43     3.57     3.83     1.01 o
  -3   4  43     5.77     4.88     1.73 <
  -2   4  43     2.57     4.50     1.17 o
  -1   4  43     0.18     0.73     0.85 <
   0   4  43     0.14     0.51     1.08 <
   1   4  43    13.20    13.65     0.82 o
   2   4  43     0.19     0.68     1.65 <
  -2   5  43     4.04     2.54     1.23 <
  -1   5  43     0.28     0.41     0.90 <
   0   5  43     0.05    -0.10     0.85 <
   1   5  43     4.98     4.93     0.98 o
   2   5  43     0.01     0.41     2.00 <
  -2   6  43     0.05    -0.76     2.41 <
  -1   6  43     5.41     3.80     1.34 <
   0   6  43     7.19     8.49     0.83 o
   1   6  43     8.79    10.42     1.90 o
  -2   0  44     0.62    -0.15     1.04 <
   0   0  44     2.94     1.33     1.10 <
   2   0  44     1.13     1.49     1.73 <
  -3   1  44     3.41     3.12     1.07 <
  -2   1  44     0.32     0.82     0.70 <
  -1   1  44     0.66     0.26     1.64 <
   0   1  44     0.00     0.20     0.88 <
   1   1  44     0.03     0.51     0.88 <
   2   1  44     4.30     4.87     1.17 o
  -3   2  44     0.50     0.18     1.23 <
  -2   2  44     3.32     3.91     0.68 o
  -1   2  44     0.62    -0.68     0.78 <
   0   2  44     2.11     2.01     0.98 <
   1   2  44     1.83     2.42     0.84 <
   2   2  44     0.38     1.34     1.27 <
  -3   3  44     1.90     2.51     1.36 <
  -2   3  44     0.28     0.61     1.23 <
  -1   3  44     0.02    -0.40     1.06 <
   0   3  44     0.01    -0.08     0.83 <
   1   3  44     2.42     3.17     0.90 o
   2   3  44     1.78     2.71     1.03 <
  -2   4  44     7.90     8.12     1.41 o
  -1   4  44     1.23     0.85     0.83 <
   0   4  44     0.08     0.75     0.99 <
   1   4  44     0.17     1.44     1.08 <
   2   4  44     8.18    10.27     1.68 o
  -2   5  44     6.58     7.69     2.26 o
  -1   5  44     6.37     4.57     1.61 <
   0   5  44     2.33     2.26     1.29 <
   1   5  44     2.92     3.63     1.79 <
  -1   6  44     3.34     5.93     1.63 o
   0   6  44    18.23    16.86     2.15 o
  -3   0  45     0.05    -1.36     1.53 <
  -1   0  45     0.74    -0.23     0.93 <
   1   0  45     0.37     0.23     1.36 <
  -3   1  45     2.92     3.98     1.57 <
  -2   1  45     0.47     1.57     1.39 <
  -1   1  45     0.33     0.78     0.91 <
   0   1  45     0.02    -0.12     1.06 <
   1   1  45     0.02    -0.47     0.96 <
   2   1  45     0.20     1.99     1.37 <
  -3   2  45     0.33     0.32     2.02 <
  -2   2  45     5.88     6.21     1.20 o
  -1   2  45     0.03    -0.51     0.85 <
   0   2  45     0.24    -0.16     1.26 <
   1   2  45     0.04    -0.25     1.17 <
   2   2  45     0.74     1.04     1.46 <
  -2   3  45     0.29     0.33     0.90 <
  -1   3  45     4.34     4.43     1.05 o
   0   3  45     0.13     0.24     1.00 <
   1   3  45     1.31     1.56     1.26 <
   2   3  45     0.82     0.14     1.77 <
  -2   4  45     9.05    10.34     1.88 o
  -1   4  45     1.51     3.14     1.21 <
   0   4  45     4.10     4.59     1.10 o
   1   4  45     1.21     0.91     1.12 <
  -1   5  45     9.80     9.47     2.56 o
   0   5  45     4.45     4.99     1.49 o
  -2   0  46     1.90     2.52     1.73 <
   0   0  46    29.20    26.61     2.21 o
   2   0  46     1.24     3.27     2.52 <
  -2   1  46     0.63     1.85     0.95 <
  -1   1  46     9.13     9.31     0.87 o
   0   1  46     0.05     0.02     1.38 <
   1   1  46     9.92     9.19     1.67 o
   2   1  46     5.61     4.44     2.25 <
  -2   2  46     0.01     0.51     1.32 <
  -1   2  46     0.33     0.20     0.90 <
   0   2  46     0.45     0.05     1.83 <
   1   2  46     3.82     7.11     1.32 o
  -2   3  46     0.34     0.09     1.33 <
  -1   3  46     2.86     2.68     1.71 <
   0   3  46     2.30     1.51     1.13 <
   1   3  46     0.01     0.58     1.34 <
  -1   4  46     6.86     7.13     1.93 o
   0   4  46     1.78     0.92     1.39 <
   1   4  46     0.24     2.26     1.70 <
  -1   0  47     0.01     2.77     2.12 <
   1   0  47    23.93    28.11     3.75 o
  -2   1  47     0.02     0.91     1.26 <
  -1   1  47     1.82     2.17     1.10 <
   0   1  47     3.85     4.40     1.26 o
   1   1  47     3.95     4.32     1.92 <
  -1   2  47     1.55     3.10     2.06 <
   0   2  47     0.18    -0.23     1.30 <
   1   2  47     3.40     1.81     1.71 <
  -1   3  47     0.51     1.77     1.66 <
   0   3  47     4.33     3.04     1.97 <
   0   0  48     0.34     0.36     1.89 <
  -1   1  48     0.25     1.32     1.54 <
   0   1  48     8.69     7.87     2.12 o
   0   2  48     2.21     2.39     2.01 <

loop_
 _twin_refln_datum_id
 _twin_refln_individual_id
 _twin_refln_index_h
 _twin_refln_index_k
 _twin_refln_index_l
 _twin_refln_F_squared_calc
 _twin_refln_F_squared_meas
 _twin_refln_F_squared_sigma
 _twin_refln_include_status
 ? ? ? ? ? ? ? ? ?

#=======================================================================
data_beta10K
#=======================================================================

# 5. CHEMICAL DATA

_chemical_name_systematic
; ?
;
_chemical_name_common                    'Pyrazinamide'
_chemical_formula_moiety                 ?
_chemical_formula_structural             ?
_chemical_formula_analytical             ?
_chemical_formula_iupac                  ?
_chemical_formula_sum                    'C5 H5 N3 O1'
_chemical_formula_weight                 123.1
_chemical_melting_point                  ?
_chemical_compound_source                ?
_chemical_absolute_configuration         .

#=======================================================================

# 6. CRYSTAL DATA

_symmetry_cell_setting                   monoclinic
_symmetry_space_group_name_H-M           'P 1 21/c 1'
_symmetry_space_group_name_Hall          '-P 2ycb'
_symmetry_Int_Tables_number              14

loop_
 _space_group_symop_id
 _space_group_symop_operation_xyz
 1   x,y,z
 2   -x,y+1/2,-z+1/2
 3   -x,-y,-z
 4   x,-y+1/2,z+1/2

_cell_length_a                           14.3433(9)
_cell_length_b                           3.6086(2)
_cell_length_c                           10.6023(7)
_cell_angle_alpha                        90
_cell_angle_beta                         100.9820(10)
_cell_angle_gamma                        90
_cell_volume                             538.72(6)

loop_
 _twin_individual_id
 _twin_individual_mass_fraction_refined
 _twin_individual_twin_matrix_11
 _twin_individual_twin_matrix_12
 _twin_individual_twin_matrix_13
 _twin_individual_twin_matrix_21
 _twin_individual_twin_matrix_22
 _twin_individual_twin_matrix_23
 _twin_individual_twin_matrix_31
 _twin_individual_twin_matrix_32
 _twin_individual_twin_matrix_33
 ? ? ? ? ? ? ? ? ? ? ?

_cell_formula_units_Z                    4

_cell_measurement_reflns_used            4273
_cell_measurement_theta_min              2.89
_cell_measurement_theta_max              32.82
_cell_measurement_temperature            10
_cell_special_details
; ?
;

_exptl_crystal_density_diffrn            1.518
_exptl_crystal_density_meas              ?
_exptl_crystal_density_method            ?
_exptl_crystal_F_000                     256

_exptl_absorpt_coefficient_mu            0.113
_exptl_crystal_description               'prism'
_exptl_crystal_size_max                  ?
_exptl_crystal_size_mid                  ?
_exptl_crystal_size_min                  ?
_exptl_crystal_size_rad                  ?
_exptl_crystal_colour                    'colorless'
_exptl_absorpt_correction_type           ?
_exptl_absorpt_process_details           ?
_exptl_absorpt_correction_T_min          ?
_exptl_absorpt_correction_T_max          ?
loop_
 _exptl_crystal_face_index_h
 _exptl_crystal_face_index_k
 _exptl_crystal_face_index_l
 _exptl_crystal_face_perp_dist
 ? ? ? ?

#=======================================================================

# 7. EXPERIMENTAL DATA

_exptl_special_details                   ?

_diffrn_ambient_temperature              10
_diffrn_source                           ?
_diffrn_source_power                     ?
_diffrn_source_voltage                   ?
_diffrn_source_current                   ?
_diffrn_radiation_type                   'Mo K\a'
_diffrn_radiation_source                 'X-ray tube'
_diffrn_radiation_wavelength             0.71073
_diffrn_radiation_monochromator          ?
_diffrn_measurement_device               ?
_diffrn_measurement_device_type          'Bruker APEX II CCD'
_diffrn_detector                         ?
_diffrn_detector_area_resol_mean         ?
_diffrn_measurement_method               ?
_diffrn_measurement_specimen_support     ?

_diffrn_reflns_number                    4273
_diffrn_reflns_theta_min                 2.89
_diffrn_reflns_theta_max                 32.82
_diffrn_reflns_theta_full                28.1
_diffrn_measured_fraction_theta_max      0.92
_diffrn_measured_fraction_theta_full     0.98
_diffrn_reflns_av_R_equivalents          0.0111
_diffrn_reflns_av_unetI/netI             0.0138
_diffrn_reflns_limit_h_min               -20
_diffrn_reflns_limit_h_max               20
_diffrn_reflns_limit_k_min               -5
_diffrn_reflns_limit_k_max               5
_diffrn_reflns_limit_l_min               -14
_diffrn_reflns_limit_l_max               15
_diffrn_reflns_reduction_process         ?

_diffrn_standards_number                 ?
_diffrn_standards_interval_count         ?
_diffrn_standards_interval_time          ?
_diffrn_standards_decay_%                ?
loop_
_diffrn_standard_refln_index_h
_diffrn_standard_refln_index_k
_diffrn_standard_refln_index_l
  ? ? ?

_diffrn_radiation_probe                  X-ray

#=======================================================================

# 8. REFINEMENT DATA

_refine_special_details
; ?
;

_reflns_number_total                     1853
_reflns_number_gt                        1620
_reflns_threshold_expression             'I>3\s(I)'

_refine_ls_structure_factor_coef         F
_refine_ls_R_factor_gt                   0.0333
_refine_ls_wR_factor_gt                  0.0462
_refine_ls_R_factor_all                  0.0376
_refine_ls_wR_factor_ref                 0.0467
_refine_ls_goodness_of_fit_ref           2.69
_refine_ls_goodness_of_fit_gt            2.86
_refine_ls_restrained_S_gt               ?
_refine_ls_restrained_S_all              ?
_refine_ls_number_reflns                 1853
_refine_ls_number_parameters             82
_refine_ls_number_restraints             0
_refine_ls_number_constraints            0
_refine_ls_weighting_scheme              sigma
_refine_ls_weighting_details             'w=1/(\s^2^(F)+0.0001F^2^)'
_refine_ls_hydrogen_treatment            'constr'
_refine_ls_shift/su_max                  0.0064
_refine_ls_shift/su_mean                 0.0009
_refine_diff_density_max                 0.53
_refine_diff_density_min                 -0.24
_refine_ls_extinction_method             'none'
_refine_ls_extinction_coef               ?
_refine_ls_extinction_expression         ?
_refine_ls_abs_structure_details         ?
_refine_ls_abs_structure_Flack           ?
_refine_ls_abs_structure_Rogers          ?

loop_
 _atom_type_symbol
 _atom_type_scat_dispersion_real
 _atom_type_scat_dispersion_imag
 _atom_type_scat_source
 C    0.0033  0.0016
 'International Tables Vol C tables 4.2.6.8 and 6.1.1.1'
 H    0.0000  0.0000
 'International Tables Vol C tables 4.2.6.8 and 6.1.1.1'
 N    0.0061  0.0033
 'International Tables Vol C tables 4.2.6.8 and 6.1.1.1'
 O    0.0106  0.0060
 'International Tables Vol C tables 4.2.6.8 and 6.1.1.1'

_computing_data_collection               ?
_computing_cell_refinement               ?
_computing_data_reduction                ?
_computing_structure_solution            ?
_computing_structure_refinement          ?
_computing_molecular_graphics            ?
_computing_publication_material          ?

loop_
 _restr_distance_atom_site_label_1
 _restr_distance_site_symmetry_1
 _restr_distance_atom_site_label_2
 _restr_distance_site_symmetry_2
 _restr_distance_target
 _restr_distance_target_weight_param
 ? ? ? ? ? ?

loop_
 _restr_angle_atom_site_label_1
 _restr_angle_site_symmetry_1
 _restr_angle_atom_site_label_2
 _restr_angle_site_symmetry_2
 _restr_angle_atom_site_label_3
 _restr_angle_site_symmetry_3
 _restr_angle_target
 _restr_angle_target_weight_param
 ? ? ? ? ? ? ? ?

loop_
 _restr_torsion_atom_site_label_1
 _restr_torsion_site_symmetry_1
 _restr_torsion_atom_site_label_2
 _restr_torsion_site_symmetry_2
 _restr_torsion_atom_site_label_3
 _restr_torsion_site_symmetry_3
 _restr_torsion_atom_site_label_4
 _restr_torsion_site_symmetry_4
 _restr_torsion_angle_target
 _restr_torsion_weight_param
 ? ? ? ? ? ? ? ? ? ?

loop_
 _restr_equal_distance_atom_site_label_1
 _restr_equal_distance_site_symmetry_1
 _restr_equal_distance_atom_site_label_2
 _restr_equal_distance_site_symmetry_2
 _restr_equal_distance_class_class_id
 _restr_equal_distance_class_target_weight_param
 ? ? ? ? ? ?

loop_
 _restr_equal_angle_atom_site_label_1
 _restr_equal_angle_site_symmetry_1
 _restr_equal_angle_atom_site_label_2
 _restr_equal_angle_site_symmetry_2
 _restr_equal_angle_atom_site_label_3
 _restr_equal_angle_site_symmetry_3
 _restr_equal_angle_class_class_id
 _restr_equal_angle_class_target_weight_param
 ? ? ? ? ? ? ? ?

loop_
 _restr_equal_torsion_atom_site_label_1
 _restr_equal_torsion_site_symmetry_1
 _restr_equal_torsion_atom_site_label_2
 _restr_equal_torsion_site_symmetry_2
 _restr_equal_torsion_atom_site_label_3
 _restr_equal_torsion_site_symmetry_3
 _restr_equal_torsion_atom_site_label_4
 _restr_equal_torsion_site_symmetry_4
 _restr_equal_torsion_class_class_id
 _restr_equal_torsion_class_target_weight_param
 ? ? ? ? ? ? ? ? ? ?


#=======================================================================

# 9. ATOMIC COORDINATES AND DISPLACEMENT PARAMETERS

loop_
 _atom_site_label
 _atom_site_type_symbol
 _atom_site_fract_x
 _atom_site_fract_y
 _atom_site_fract_z
 _atom_site_adp_type
 _atom_site_U_iso_or_equiv
 _atom_site_site_symmetry_multiplicity
 _atom_site_occupancy
 _atom_site_calc_flag
 _atom_site_refinement_flags
 _atom_site_disorder_assembly
 _atom_site_disorder_group
  O1 O 0.10075(4) 0.08701(16) 0.13098(6) Uani 0.01041(16) 4 1 d . . .
  N2 N 0.26708(5) 0.52551(18) -0.03045(6) Uani 0.00861(18) 4 1 d . . .
  N3 N 0.08402(4) 0.26789(19) -0.07798(6) Uani 0.01029(19) 4 1 d . . .
  N1 N 0.37683(5) 0.47633(19) 0.21811(6) Uani 0.00941(18) 4 1 d . . .
  C4 C 0.35771(5) 0.6392(2) -0.00375(8) Uani 0.0091(2) 4 1 d . . .
  C2 C 0.41225(5) 0.6123(2) 0.11953(8) Uani 0.0092(2) 4 1 d . . .
  C1 C 0.23193(5) 0.3857(2) 0.06768(7) Uani 0.0077(2) 4 1 d . . .
  C5 C 0.28608(5) 0.3646(2) 0.19168(8) Uani 0.0089(2) 4 1 d . . .
  C3 C 0.13194(4) 0.2360(2) 0.04208(7) Uani 0.0083(2) 4 1 d . . .
  H1n3 H 0.111546 0.361273 -0.137119 Uiso 0.0123 4 1 d . . .
  H2n3 H 0.025176 0.195362 -0.097296 Uiso 0.0123 4 1 d . . .
  H1c4 H 0.385718 0.741879 -0.071325 Uiso 0.0109 4 1 d . . .
  H1c2 H 0.477145 0.693636 0.134257 Uiso 0.011 4 1 d . . .
  H1c5 H 0.257616 0.267626 0.259712 Uiso 0.0107 4 1 d . . .

loop_
 _atom_site_aniso_label
 _atom_site_aniso_type_symbol
 _atom_site_aniso_U_11
 _atom_site_aniso_U_22
 _atom_site_aniso_U_33
 _atom_site_aniso_U_12
 _atom_site_aniso_U_13
 _atom_site_aniso_U_23
 O1 O 0.0098(3) 0.0125(3) 0.0091(3) -0.00132(19) 0.00228(19) 0.0012(2)
 N2 N 0.0088(3) 0.0085(3) 0.0087(3) 0.0001(2) 0.0018(2) -0.0003(2)
 N3 N 0.0079(3) 0.0140(3) 0.0086(3) -0.0019(2) 0.0005(2) 0.0010(2)
 N1 N 0.0089(3) 0.0103(3) 0.0088(3) 0.0004(2) 0.0011(2) -0.0009(2)
 C4 C 0.0094(3) 0.0093(3) 0.0089(4) -0.0003(2) 0.0026(2) 0.0000(3)
 C2 C 0.0082(3) 0.0095(3) 0.0098(4) -0.0001(2) 0.0016(2) -0.0008(3)
 C1 C 0.0081(3) 0.0072(3) 0.0079(3) 0.0006(2) 0.0015(2) -0.0004(3)
 C5 C 0.0091(3) 0.0095(3) 0.0082(3) 0.0002(2) 0.0017(2) 0.0002(3)
 C3 C 0.0082(3) 0.0075(3) 0.0091(4) 0.0006(2) 0.0014(2) -0.0007(3)

loop_
 _jana_atom_site_ADP_C_label
 _jana_atom_site_ADP_C_type_symbol
 _jana_atom_site_ADP_C_111
 _jana_atom_site_ADP_C_112
 _jana_atom_site_ADP_C_113
 _jana_atom_site_ADP_C_122
 _jana_atom_site_ADP_C_123
 _jana_atom_site_ADP_C_133
 _jana_atom_site_ADP_C_222
 _jana_atom_site_ADP_C_223
 _jana_atom_site_ADP_C_233
 _jana_atom_site_ADP_C_333
 ? ? ? ? ? ? ? ? ? ? ? ?

loop_
 _jana_atom_site_ADP_D_label
 _jana_atom_site_ADP_D_type_symbol
 _jana_atom_site_ADP_D_1111
 _jana_atom_site_ADP_D_1112
 _jana_atom_site_ADP_D_1113
 _jana_atom_site_ADP_D_1122
 _jana_atom_site_ADP_D_1123
 _jana_atom_site_ADP_D_1133
 _jana_atom_site_ADP_D_1222
 _jana_atom_site_ADP_D_1223
 _jana_atom_site_ADP_D_1233
 _jana_atom_site_ADP_D_1333
 _jana_atom_site_ADP_D_2222
 _jana_atom_site_ADP_D_2223
 _jana_atom_site_ADP_D_2233
 _jana_atom_site_ADP_D_2333
 _jana_atom_site_ADP_D_3333
 ? ? ? ? ? ? ? ? ? ? ? ? ? ? ? ? ?

loop_
 _jana_atom_site_ADP_E_label
 _jana_atom_site_ADP_E_type_symbol
 _jana_atom_site_ADP_E_11111
 _jana_atom_site_ADP_E_11112
 _jana_atom_site_ADP_E_11113
 _jana_atom_site_ADP_E_11122
 _jana_atom_site_ADP_E_11123
 _jana_atom_site_ADP_E_11133
 _jana_atom_site_ADP_E_11222
 _jana_atom_site_ADP_E_11223
 _jana_atom_site_ADP_E_11233
 _jana_atom_site_ADP_E_11333
 _jana_atom_site_ADP_E_12222
 _jana_atom_site_ADP_E_12223
 _jana_atom_site_ADP_E_12233
 _jana_atom_site_ADP_E_12333
 _jana_atom_site_ADP_E_13333
 _jana_atom_site_ADP_E_22222
 _jana_atom_site_ADP_E_22223
 _jana_atom_site_ADP_E_22233
 _jana_atom_site_ADP_E_22333
 _jana_atom_site_ADP_E_23333
 _jana_atom_site_ADP_E_33333
 ? ? ? ? ? ? ? ? ? ? ? ? ? ? ? ? ? ? ? ? ? ? ?

loop_
 _jana_atom_site_ADP_F_label
 _jana_atom_site_ADP_F_type_symbol
 _jana_atom_site_ADP_F_111111
 _jana_atom_site_ADP_F_111112
 _jana_atom_site_ADP_F_111113
 _jana_atom_site_ADP_F_111122
 _jana_atom_site_ADP_F_111123
 _jana_atom_site_ADP_F_111133
 _jana_atom_site_ADP_F_111222
 _jana_atom_site_ADP_F_111223
 _jana_atom_site_ADP_F_111233
 _jana_atom_site_ADP_F_111333
 _jana_atom_site_ADP_F_112222
 _jana_atom_site_ADP_F_112223
 _jana_atom_site_ADP_F_112233
 _jana_atom_site_ADP_F_112333
 _jana_atom_site_ADP_F_113333
 _jana_atom_site_ADP_F_122222
 _jana_atom_site_ADP_F_122223
 _jana_atom_site_ADP_F_122233
 _jana_atom_site_ADP_F_122333
 _jana_atom_site_ADP_F_123333
 _jana_atom_site_ADP_F_133333
 _jana_atom_site_ADP_F_222222
 _jana_atom_site_ADP_F_222223
 _jana_atom_site_ADP_F_222233
 _jana_atom_site_ADP_F_222333
 _jana_atom_site_ADP_F_223333
 _jana_atom_site_ADP_F_233333
 _jana_atom_site_ADP_F_333333
 ? ? ? ? ? ? ? ? ? ? ? ? ? ? ? ? ? ? ? ? ? ? ? ? ? ? ? ? ? ?


#=======================================================================

# 10. MOLECULAR GEOMETRY


loop_
 _geom_bond_atom_site_label_1
 _geom_bond_atom_site_label_2
 _geom_bond_site_symmetry_1
 _geom_bond_site_symmetry_2
 _geom_bond_distance
 _geom_bond_publ_flag
  O1 C3 . . 1.2402(10) ?
  N2 C4 . . 1.3410(10) ?
  N2 C1 . . 1.3383(11) ?
  N3 C3 . . 1.3315(9) ?
  N3 H1n3 . . 0.87 ?
  N3 H2n3 . . 0.87 ?
  N1 C2 . . 1.3392(11) ?
  N1 C5 . . 1.3404(10) ?
  C4 C2 . . 1.3928(11) ?
  C4 H1c4 . . 0.96 ?
  C2 H1c2 . . 0.96 ?
  C1 C5 . . 1.3958(10) ?
  C1 C3 . . 1.5081(9) ?
  C5 H1c5 . . 0.96 ?

loop_
 _geom_angle_atom_site_label_1
 _geom_angle_atom_site_label_2
 _geom_angle_atom_site_label_3
 _geom_angle_site_symmetry_1
 _geom_angle_site_symmetry_2
 _geom_angle_site_symmetry_3
 _geom_angle
 _geom_angle_publ_flag
  C4 N2 C1 . . . 116.41(6) ?
  C3 N3 H1n3 . . . 120 ?
  C3 N3 H2n3 . . . 120 ?
  H1n3 N3 H2n3 . . . 120 ?
  C2 N1 C5 . . . 116.40(6) ?
  N2 C4 C2 . . . 121.69(8) ?
  N2 C4 H1c4 . . . 119.15 ?
  C2 C4 H1c4 . . . 119.15 ?
  N1 C2 C4 . . . 121.95(7) ?
  N1 C2 H1c2 . . . 119.02 ?
  C4 C2 H1c2 . . . 119.02 ?
  N2 C1 C5 . . . 121.90(7) ?
  N2 C1 C3 . . . 118.77(6) ?
  C5 C1 C3 . . . 119.30(7) ?
  N1 C5 C1 . . . 121.63(8) ?
  N1 C5 H1c5 . . . 119.19 ?
  C1 C5 H1c5 . . . 119.19 ?
  O1 C3 N3 . . . 124.67(6) ?
  O1 C3 C1 . . . 119.14(6) ?
  N3 C3 C1 . . . 116.18(7) ?

loop_
 _geom_torsion_atom_site_label_1
 _geom_torsion_atom_site_label_2
 _geom_torsion_atom_site_label_3
 _geom_torsion_atom_site_label_4
 _geom_torsion_site_symmetry_1
 _geom_torsion_site_symmetry_2
 _geom_torsion_site_symmetry_3
 _geom_torsion_site_symmetry_4
 _geom_torsion
 _geom_torsion_publ_flag
 ? ? ? ? ? ? ? ? ? ?

loop_
 _geom_hbond_atom_site_label_D
 _geom_hbond_atom_site_label_H
 _geom_hbond_atom_site_label_A
 _geom_hbond_site_symmetry_D
 _geom_hbond_site_symmetry_H
 _geom_hbond_site_symmetry_A
 _geom_hbond_distance_DH
 _geom_hbond_distance_HA
 _geom_hbond_distance_DA
 _geom_hbond_angle_DHA
 _geom_hbond_publ_flag
  N3 H1n3 O1 . . 4_554   0.87   2.44   3.1836(10)   143.62 ?
  N3 H2n3 O1 . . 3_555   0.87   2.05   2.9004(9)   167.40 ?
  C4 H1c4 N1 . . 4_564   0.96   2.43   3.3173(11)   152.80 ?
  C5 H1c5 N2 . . 4_555   0.96   2.44   3.3228(11)   152.13 ?


#=======================================================================

# 11. STRUCTURE-FACTOR LIST

loop_
 _refln_index_h
 _refln_index_k
 _refln_index_l
 _refln_F_squared_calc
 _refln_F_squared_meas
 _refln_F_squared_sigma
 _refln_observed_status
   2   0   0 1328.13 1272.63   15.42 o
   3   0   0  612.65  571.33    3.89 o
   4   0   0 2444.56 2344.22   15.56 o
   5   0   0 1068.55 1014.27    6.60 o
   6   0   0 4105.83 4292.18   28.34 o
   7   0   0   41.31   47.73    0.63 o
   8   0   0 1738.96 1861.19   12.30 o
   9   0   0   13.81   23.27    0.49 o
  10   0   0  141.32  141.44    1.46 o
  11   0   0  421.67  423.70    3.33 o
  12   0   0    1.84    2.15    0.28 o
  13   0   0    6.17    8.13    0.69 o
  14   0   0   84.49   56.20    1.60 o
   1   1   0 1652.62 1570.18    8.96 o
   2   1   0 4828.98 4669.68   25.84 o
   3   1   0   76.53   67.32    0.56 o
   4   1   0  833.33  806.21    5.28 o
   5   1   0  158.63  165.62    1.39 o
   6   1   0  643.44  700.33    4.72 o
   7   1   0  409.06  418.77    3.68 o
   8   1   0  156.67  154.16    1.46 o
   9   1   0   43.34   46.82    0.56 o
  10   1   0    0.32    0.76    0.14 o
  11   1   0   62.88   57.38    0.76 o
  12   1   0   10.23    4.93    0.35 o
  13   1   0    3.43    2.08    0.28 o
  14   1   0  153.50  129.15    1.67 o
  15   1   0    5.46    4.31    0.42 o
  16   1   0   32.31   29.59    1.04 o
  17   1   0    0.60    1.39    0.42 o
   0   2   0   22.06   33.55    0.69 o
   1   2   0  423.00  424.54    2.71 o
   2   2   0  208.95  199.24    1.46 o
   3   2   0  185.36  210.29    1.53 o
   4   2   0   60.86   69.33    0.63 o
   5   2   0  139.35  151.31    1.25 o
   6   2   0   58.83   63.77    0.76 o
   7   2   0    0.27    0.42    0.14 o
   8   2   0  115.61  118.24    1.18 o
   9   2   0   89.87   94.90    1.53 o
  10   2   0    1.21    0.69    0.21 o
  11   2   0   87.24   69.47    0.97 o
  12   2   0    8.11    5.84    0.49 o
  13   2   0   26.45   21.19    0.69 o
  14   2   0  100.20  106.99    1.60 o
  15   2   0   22.09   19.03    0.76 o
  16   2   0    1.97    1.32    0.35 o
  17   2   0   16.21   20.70    0.76 o
  18   2   0  112.76  113.17    2.22 o
  19   2   0  220.94  225.22    2.71 o
   1   3   0    0.13    0.42    0.14 o
   2   3   0    1.66    2.08    0.21 o
   3   3   0   99.82  109.28    1.18 o
   4   3   0    3.65    4.65    0.28 o
   5   3   0    9.02   12.57    0.42 o
   6   3   0    7.10    8.06    0.56 o
   7   3   0    3.27    2.15    0.35 o
   8   3   0   88.58   87.05    1.25 o
   9   3   0    0.24    0.35    0.21 <
  10   3   0    0.10    0.42    0.28 <
  11   3   0  112.73  102.61    1.46 o
  12   3   0    0.57    0.63    0.21 <
  13   3   0    3.51    3.96    0.35 o
  14   3   0  202.49  190.91    2.01 o
  15   3   0   62.00   55.99    1.04 o
  16   3   0  124.56  116.09    1.88 o
  17   3   0  141.79  150.26    2.22 o
  18   3   0   11.75   11.05    0.97 o
   0   4   0   16.37   17.99    0.76 o
   1   4   0   62.46   62.52    0.97 o
   2   4   0   19.08   19.17    0.56 o
   3   4   0   16.65   18.69    0.83 o
   4   4   0   24.34   26.19    0.97 o
   5   4   0   30.92   32.51    1.04 o
   6   4   0    4.82    4.72    0.63 o
   7   4   0    2.84    2.29    0.56 o
   8   4   0   26.01   23.55    1.04 o
   9   4   0   47.66   41.40    1.81 o
  10   4   0   17.52   16.26    1.18 o
  11   4   0   23.86   21.88    1.39 o
  12   4   0    9.35    8.96    0.76 o
  13   4   0   11.53    9.10    0.83 o
   1   5   0    6.74    6.32    0.69 o
   2   5   0    4.54    4.24    0.69 o
   3   5   0  382.45  383.27    6.53 o
   4   5   0    0.03   -1.32    0.49 <
   5   5   0  152.75  147.07    2.64 o
   6   5   0   24.71   22.44    1.46 o
   7   5   0   19.33   20.22    1.39 o
   8   5   0   61.30   58.63    2.36 o
 -16   1   1   18.47   13.82    0.56 o
 -15   1   1   25.21   21.40    0.69 o
 -14   1   1  146.07  122.96    1.60 o
 -13   1   1  176.34  152.28    1.81 o
 -12   1   1   54.18   45.64    0.90 o
 -11   1   1   46.45   48.28    0.83 o
 -10   1   1  345.61  351.73    2.99 o
  -9   1   1   64.35   70.30    0.76 o
  -8   1   1  769.13  810.52    4.31 o
  -7   1   1    0.44    0.00    0.07 <
  -6   1   1   37.89   35.78    0.49 o
  -5   1   1  136.99  144.50    1.25 o
  -4   1   1   60.67   68.43    0.69 o
  -3   1   1  320.79  338.88    2.01 o
  -2   1   1 6753.79 6927.13   43.63 o
  -1   1   1  137.74  141.86    1.11 o
   0   1   1 2347.29 2259.05   14.80 o
   1   1   1 2528.26 2471.28   12.37 o
   2   1   1  137.79  130.33    0.83 o
   3   1   1  513.87  491.64    3.33 o
   4   1   1  951.17  993.71    6.46 o
   5   1   1  257.77  269.48    2.08 o
   6   1   1  992.82 1054.36    6.95 o
   7   1   1   19.62   20.56    0.49 o
   8   1   1   24.00   24.18    0.56 o
   9   1   1  306.91  315.95    2.64 o
  10   1   1   29.46   28.62    0.63 o
  11   1   1    8.72    8.27    0.42 o
  12   1   1  128.78  151.59    1.46 o
  13   1   1   36.44   37.10    0.83 o
  14   1   1   20.78   16.74    0.63 o
  15   1   1    5.04    5.35    0.63 o
  16   1   1    0.00    0.07    0.28 <
  17   1   1    0.00    0.69    0.35 <
  18   1   1   33.99   33.21    1.18 o
 -19   2   1  267.44  277.54    3.89 o
 -18   2   1    0.02    0.28    0.28 <
 -17   2   1    7.01    8.41    0.49 o
 -16   2   1    0.02    0.42    0.28 <
 -15   2   1    4.02    3.75    0.35 o
 -14   2   1    6.26    5.77    0.42 o
 -13   2   1   83.49   68.29    1.04 o
 -12   2   1    8.72    9.03    0.42 o
 -11   2   1    4.65    8.41    0.42 o
 -10   2   1   91.84   90.66    1.11 o
  -9   2   1   87.76   87.46    1.18 o
  -8   2   1    6.04    6.18    0.35 o
  -7   2   1   15.46   17.16    0.42 o
  -6   2   1   32.27   32.10    0.49 o
  -5   2   1   84.56   98.72    0.97 o
  -4   2   1  507.34  533.74    3.27 o
  -3   2   1 1313.78 1388.30    9.03 o
  -2   2   1  820.68  881.58    5.14 o
  -1   2   1    0.22    0.35    0.14 <
   0   2   1    2.97    1.60    0.14 o
   1   2   1  258.63  251.69    1.74 o
   2   2   1  128.46  130.05    1.11 o
   3   2   1  171.19  194.24    1.46 o
   4   2   1  212.84  218.97    1.39 o
   5   2   1  203.43  208.97    1.60 o
   6   2   1  105.31  102.40    0.97 o
   7   2   1   67.40   71.69    0.83 o
   8   2   1    2.83    2.43    0.21 o
   9   2   1  100.12  102.12    1.32 o
  10   2   1   18.08   26.26    0.83 o
  11   2   1    4.30    2.08    0.35 o
  12   2   1  601.70  570.08    5.84 o
  13   2   1    4.95    5.91    0.49 o
  14   2   1  273.49  263.92    2.85 o
  15   2   1   25.72   22.51    0.76 o
  16   2   1   22.03   21.74    0.83 o
  17   2   1    0.23    0.14    0.35 <
  18   2   1   96.60  101.22    2.15 o
  19   2   1    5.20    5.28    0.69 o
 -18   3   1    3.92    4.31    0.56 o
 -17   3   1   27.78   28.55    0.83 o
 -16   3   1   74.04   72.74    1.25 o
 -15   3   1    1.32    2.22    0.35 o
 -14   3   1    0.03    0.00    0.28 <
 -13   3   1   20.62   17.92    0.63 o
 -12   3   1    8.84    9.45    0.49 o
 -11   3   1   15.95   14.10    0.49 o
 -10   3   1   22.27   23.27    0.69 o
  -9   3   1    1.32    0.90    0.28 o
  -8   3   1   11.71   10.70    0.56 o
  -7   3   1   51.70   52.73    1.25 o
  -6   3   1   71.34   70.03    1.11 o
  -5   3   1  216.21  231.41    2.22 o
  -4   3   1   32.11   33.48    0.63 o
  -3   3   1   73.26   76.63    0.97 o
  -2   3   1   11.03   11.67    0.42 o
  -1   3   1    1.42    1.53    0.21 o
   0   3   1   30.97   32.72    0.63 o
   1   3   1   49.86   54.47    0.76 o
   2   3   1    4.66    3.82    0.28 o
   3   3   1  204.28  215.64    1.81 o
   4   3   1   52.80   53.15    0.76 o
   5   3   1   24.02   22.37    0.63 o
   6   3   1  110.26  111.01    1.39 o
   7   3   1  163.49  160.48    1.81 o
   8   3   1   93.61   98.30    1.74 o
   9   3   1  107.93   99.69    1.88 o
  10   3   1    9.87    9.17    0.69 o
  11   3   1    0.75    0.00    0.42 <
  12   3   1    0.41    0.21    0.35 <
  13   3   1   11.33   11.95    0.69 o
  14   3   1  142.52  139.64    2.01 o
  15   3   1  239.39  238.56    2.85 o
  16   3   1    1.02    1.04    0.35 <
  17   3   1  230.02  240.72    2.99 o
 -14   4   1    0.00   -0.14    0.42 <
 -13   4   1  102.90  110.18    3.20 o
 -12   4   1    8.22    9.45    0.76 o
 -11   4   1    0.03    0.21    0.35 <
 -10   4   1   76.49   73.08    1.74 o
  -9   4   1  102.76  101.98    2.85 o
  -8   4   1   13.79   11.39    1.11 o
  -7   4   1   66.73   65.86    2.22 o
  -6   4   1    9.69    9.66    0.76 o
  -5   4   1  117.23  119.84    2.08 o
  -4   4   1   19.61   20.35    0.90 o
  -3   4   1   10.65   12.23    0.56 o
  -2   4   1    5.75    6.53    0.42 o
  -1   4   1    0.01    0.49    0.28 <
   0   4   1    0.06    0.00    0.21 <
   1   4   1   35.33   35.71    0.76 o
   2   4   1   18.85   20.56    0.69 o
   3   4   1    0.06    0.07    0.28 <
   4   4   1   19.87   18.20    0.83 o
   5   4   1    4.56    4.31    0.56 o
   6   4   1   49.69   47.93    1.32 o
   7   4   1    2.02    2.29    0.49 o
   8   4   1    2.63    1.95    0.56 o
   9   4   1   12.13   10.91    0.83 o
  10   4   1    0.21    0.28    0.49 <
  11   4   1    0.03    0.42    0.49 <
  12   4   1   50.42   46.82    2.01 o
  13   4   1    2.82    2.29    0.49 o
  -8   5   1   33.07   27.16    1.67 o
  -7   5   1    4.35    4.86    0.97 o
  -6   5   1    0.06   -0.21    0.49 <
  -5   5   1  184.36  181.32    4.17 o
  -4   5   1    4.39    4.24    0.83 o
  -3   5   1   34.08   38.56    1.81 o
  -2   5   1    9.81   10.91    1.18 o
  -1   5   1    5.81    7.16    0.97 o
   0   5   1    3.51    2.01    0.49 o
   1   5   1   40.90   38.35    1.81 o
   2   5   1    0.54    0.49    0.42 <
   3   5   1   11.09   10.07    0.83 o
   4   5   1    3.33    3.33    0.56 o
   5   5   1    7.91    5.84    0.76 o
   6   5   1   16.23   13.69    1.04 o
   7   5   1    0.02   -0.56    0.56 <
 -14   0   2   54.71   41.13    1.39 o
 -13   0   2   48.96   41.27    1.32 o
 -12   0   2   92.00   85.24    1.95 o
 -11   0   2  188.02  194.52    2.15 o
 -10   0   2    3.34    4.24    0.35 o
  -9   0   2  130.98  151.03    1.67 o
  -8   0   2  162.85  190.35    1.95 o
  -7   0   2  867.48  912.71    7.29 o
[truncated: 951,350 more chars]
